# Supplementary material for: Genomic Analysis of 48 Paenibacillus larvae Bacteriophages
Source: Viruses. 2018 Jul 19;10(7):377. doi: 10.3390/v10070377 (PMC6070908; doi:10.3390/v10070377)
Supplement: Supplementary file 1 [file viruses-10-00377-s001.zip]

Archive with 7 entries (6 files):
- viruses-328735-supplementary/
- viruses-328735-supplementary/Figure S1. Distance matrix final.png
- viruses-328735-supplementary/Figure S2. Large terminase distance matrix full.png
- viruses-328735-supplementary/Figure S3. Lysin distance matrix all.png
- viruses-328735-supplementary/Figure S4. MCP distance matrix all.png
- viruses-328735-supplementary/Table S1. PL_FunctionalGenomics_PHAM.xlsx
- viruses-328735-supplementary/Table S2. Profiles All 48 v2.csv
