# Supplementary material for: Genomic Analysis of 48 Paenibacillus larvae Bacteriophages
Source: Viruses. 2018 Jul 19;10(7):377. doi: 10.3390/v10070377 (PMC6070908; doi:10.3390/v10070377)
Supplement: Supplementary file 1 [file viruses-10-00377-s001.zip › viruses-328735-supplementary/Table S1. PL_FunctionalGenomics_PHAM.xlsx]

## Sheet: Sheet1
	Domains	Pham	Number of members	mean translation length	Pagassa	Honeybear	Toothless	Tadhana	Fern	Willow	Lucielle	Saudage	BN12	Kawika	Kiel007	Redbud	Rani	Eltigre	HB10c2	Arcticfreeze	DevRi	Bloom	Jacopo	Lycanus1	Lycanus2	Likha	philBB_PL23	Yerffej	Sitara	Diva	Shelly	Xenia	Leyra	PBL1c	Harrison	Paisley	Diane	Vadim	Vegas	Hayley	Dragolir	LincolnB	Wanderer	Lily	Ash	Ley	C7Cdelta	Halcyone	Heath
small terminase	Phage terminase, small subunit... phage terminase, small subunit, putative, P27 family. This model describes a distinct family of phage (and integrated prophage) putative terminase small subunit. Members tend to be adjacent to the phage terminase large subunit gene. [Mobile and extrachromosomal element functions, Prophage functions]... Phage terminase, small subunit... phage terminase, small subu…	242	36	104.194	Pagassa_1	Honeybear_1	Toothless_1	Tadhana_1	Fern_1	Willow_1	Lucielle_1	Saudage_1	BN12_1	Kawika_1	Kiel007_1	Redbud_1	Rani_1	Eltigre_1	HB10c2_1	Arcticfreeze_1	DevRi_1	Bloom_1	Jacopo_1	Lycanus1_1	Lycanus2_1	Likha_1	Unknown_1	Yerffej_1	Sitara_1	Diva_1	Shelly_1	Xenia_1	Leyra_1	PBL1c_1	Harrison_1	Paisley_1	Diane_1	Vadim_1	Vegas_1	Hayley_1
	Phage terminase, small subunit [DNA replication, recombination, and repair]... Phage terminase, small subunit [DNA replication, recombination, and repair]... Phage terminase, small subunit [DNA replication, recombination, and repair].	117	3	204																																					Dragolir_1	LincolnB_1	Wanderer_1
large terminase	Phage terminase-like protein, large subunit [General function prediction only]... Phage Terminase. The majority of the members of this family are bacteriophage proteins, several of which are thought to be terminase large subunit proteins. There are also a number of bacterial proteins of unknown function... Phage terminase-like protein, large subunit [General function prediction only]... Phage Ter…	16	36	574	Pagassa_2	Honeybear_2	Toothless_2	Tadhana_2	Fern_2	Willow_2	Lucielle_2	Saudage_2	BN12_2	Kawika_2	Kiel007_2	Redbud_2	Rani_2	Eltigre_2	HB10c2_2	Arcticfreeze_2	DevRi_2	Bloom_2	Jacopo_2	Lycanus1_2	Lycanus2_2	Likha_2	Unknown_2	Yerffej_2	Sitara_2	Diva_2	Shelly_2	Xenia_2	Leyra_2	PBL1c_2	Harrison_2	Paisley_2	Diane_2	Vadim_2	Vegas_2	Hayley_2
	Phage terminase-like protein, large subunit [General function prediction only]... Phage Terminase. The majority of the members of this family are bacteriophage proteins, several of which are thought to be terminase large subunit proteins. There are also a number of bacterial proteins of unknown function... Phage terminase-like protein, large subunit [General function prediction only]... Phage Ter…	20	3	530																																					Dragolir_2	LincolnB_2	Wanderer_2
	Phage terminase, large subunit GpA [Replication, recombination and repair]... Phage terminase large subunit (GpA). This family consists of several phage terminase large subunit proteins as well as related sequences from several bacterial species. The DNA packaging enzyme of bacteriophage lambda, terminase, is a heteromultimer composed of a small subunit, gpNu1, and a large subunit, gpA, products …	13	1	619																																								Lily_2
	phage uncharacterized protein (putative large terminase), C-terminal domain. This model represents the C-terminal region of a set of phage proteins typically about 400-500 amino acids in length, although some members are considerably shorter. An article on Methanobacterium phage Psi-M2 ( calls the member from that phage, ORF9, a putative large terminase subunit, and ORF8 a candidate terminase sma…	15	8	588.75																																									Ash_3	Ley_3	C7Cdelta_3	Halcyone_6	Heath_6
portal protein	Phage-related protein [Function unknown]... Phage portal protein. Bacteriophage portal proteins form a dodecamer and is located at a five-fold vertex of the viral capsid. The portal complex forms a channel through which the viral DNA is packaged into the capsid, and exits during infection. The portal protein is though to rotate during DNA packaging. Portal proteins from different phage show littl…	34	36	417	Pagassa_3	Honeybear_3	Toothless_3	Tadhana_3	Fern_3	Willow_3	Lucielle_3	Saudage_3	BN12_3	Kawika_3	Kiel007_3	Redbud_3	Rani_3	Eltigre_3	HB10c2_3	Arcticfreeze_3	DevRi_3	Bloom_3	Jacopo_3	Lycanus1_3	Lycanus2_3	Likha_3	Unknown_3	Yerffej_3	Sitara_3	Diva_3	Shelly_3	Xenia_3	Leyra_3	PBL1c_3	Harrison_3	Paisley_3	Diane_3	Vadim_3	Vegas_3	Hayley_3
	Phage-related protein [Function unknown]... Phage portal protein. Bacteriophage portal proteins form a dodecamer and is located at a five-fold vertex of the viral capsid. The portal complex forms a channel through which the viral DNA is packaged into the capsid, and exits during infection. The portal protein is though to rotate during DNA packaging. Portal proteins from different phage show littl…	30	3	454																																					Dragolir_3	LincolnB_3	Wanderer_3
	Bacteriophage capsid protein [General function prediction only]... Phage portal protein, lambda family. This protein forms a hole, or portal, that enables DNA passage during packaging and ejection. It also forms the junction between the phage capsid and the tail proteins... phage portal protein, lambda family. This model represents one of several distantly related families of phage portal protein…	23	1	519																																								Lily_4
	Phage portal protein, SPP1 Gp6-like. This protein forms a hole, or portal, that enables DNA passage during packaging and ejection. It also forms the junction between the phage head (capsid) and the tail proteins. During SPP1 morphogenesis, Gp6 participates in the procapsid assembly reaction. This family also includes the old Pfam family Phage_min_cap (PF05126)... Phage portal protein, SPP1 Gp6-li…	28	8	457.125																																									Ash_4	Ley_4	C7Cdelta_4	Halcyone_7	Heath_7
Clp protease ClpP	Serine dehydrogenase proteinase. This family of archaebacterial proteins, formerly known as DUF114, has been found to be a serine dehydrogenase proteinase distantly related to ClpP proteinases that belong to the serine proteinase superfamily. The family has a catalytic triad of Ser, Asp, His residues, which shows an altered residue ordering compared with the ClpP proteinases but similar to that o…	46	1	373																																								Lily_5
	Serine dehydrogenase proteinase. This family of archaebacterial proteins, formerly known as DUF114, has been found to be a serine dehydrogenase proteinase distantly related to ClpP proteinases that belong to the serine proteinase superfamily. The family has a catalytic triad of Ser, Asp, His residues, which shows an altered residue ordering compared with the ClpP proteinases but similar to that o…	93	36	239.944	Pagassa_4	Honeybear_4	Toothless_4	Tadhana_4	Fern_4	Willow_4	Lucielle_4	Saudage_4	BN12_4	Kawika_4	Kiel007_4	Redbud_4	Rani_4	Eltigre_4	HB10c2_4	Arcticfreeze_4	DevRi_4	Bloom_4	Jacopo_4	Lycanus1_4	Lycanus2_4	Likha_4	Unknown_4	Yerffej_4	Sitara_4	Diva_4	Shelly_4	Xenia_4	Leyra_4	PBL1c_4	Harrison_4	Paisley_4	Diane_4	Vadim_4	Vegas_4	Hayley_4
	26S proteasome subunit P45 family. Many proteins may score above the trusted cutoff because an internal... Ycf46; Provisional... proteasome-activating nucleotidase; Provisional... ATP-dependent metalloprotease; Reviewed... nitrogen regulation protein NR(I); Provisional... 26 proteosome regulatory subunit 4-like protein; Provisional... type VII secretion AAA-ATPase EccA. This model represents the …	48	1	370																								Yerffej_23
Capsid maturation protease	Phage head maturation protease [General function prediction only]... Caudovirus prohead protease. Family of Caudovirus prohead proteases also found in a number of bacteria possibly as the result of horizontal transfer... phage prohead protease, HK97 family. This model describes the prohead protease of HK97 and related phage. It is generally encoded next to the gene for the capsid protein that it …	126	3	189																																					Dragolir_4	LincolnB_4	Wanderer_4
Minor capsid protein	Phage minor capsid protein 2. Family of related phage minor capsid proteins... Phage minor capsid protein 2. Family of related phage minor capsid proteins... Phage minor capsid protein 2. Family of related phage minor capsid proteins... Phage minor capsid protein 2. Family of related phage minor capsid proteins... Phage minor capsid protein 2. Family of related phage minor capsid proteins... Phag…	70	8	286																																									Ash_5	Ley_5	C7Cdelta_5	Halcyone_8	Heath_8
scaffold protein	None	62	8	311.5																																									Ash_7	Ley_7	C7Cdelta_7	Halcyone_10	Heath_10
major capsid protein	Phage capsid family. Family of bacteriophage hypothetical proteins and capsid proteins... phage major capsid protein, HK97 family. This model family represents the major capsid protein component of the heads (capsids) of bacteriophage HK97, phi-105, P27, and related phage. This model represents one of several analogous families lacking detectable sequence similarity. The gene encoding this compon…	40	3	389.667																																					Dragolir_5	LincolnB_5	Wanderer_5
	Phage capsid family. Family of bacteriophage hypothetical proteins and capsid proteins... phage major capsid protein, HK97 family. This model family represents the major capsid protein component of the heads (capsids) of bacteriophage HK97, phi-105, P27, and related phage. This model represents one of several analogous families lacking detectable sequence similarity. The gene encoding this compon…	42	36	375.472	Pagassa_5	Honeybear_5	Toothless_5	Tadhana_5	Fern_5	Willow_5	Lucielle_5	Saudage_5	BN12_5	Kawika_5	Kiel007_5	Redbud_5	Rani_5	Eltigre_5	HB10c2_5	Arcticfreeze_5	DevRi_5	Bloom_5	Jacopo_5	Lycanus1_5	Lycanus2_5	Likha_5	Unknown_5	Yerffej_5	Sitara_5	Diva_5	Shelly_5	Xenia_5	Leyra_5	PBL1c_5	Harrison_5	Paisley_5	Diane_5	Vadim_5	Vegas_5	Hayley_5
	None	206	8	127																																									Ash_8	Ley_8	C7Cdelta_8	Halcyone_11	Heath_11
	Phage major capsid protein E. Major capsid protein E is involved with the stabilisation of the condensed form of the DNA molecule in phage heads.	57	1	342																																								Lily_7
head-tail connector complex protein	uncharacterized phage protein (possible DNA packaging). This model describes a small (~ 100 amino acids) protein found in phage and in putative prophage regions of a number of bacterial genomes. Members have been annotated in some cases as a possible DNA packaging protein, but the source of this annotation was not traced during construction of this model. [Mobile and extrachromosomal element func…	269	3	99																																					Dragolir_6	LincolnB_6	Wanderer_6
	uncharacterized phage protein (possible DNA packaging). This model describes a small (~ 100 amino acids) protein found in phage and in putative prophage regions of a number of bacterial genomes. Members have been annotated in some cases as a possible DNA packaging protein, but the source of this annotation was not traced during construction of this model. [Mobile and extrachromosomal element func…	301	36	87	Pagassa_7	Honeybear_7	Toothless_7	Tadhana_7	Fern_7	Willow_7	Lucielle_7	Saudage_7	BN12_7	Kawika_7	Kiel007_7	Redbud_7	Rani_7	Eltigre_7	HB10c2_7	Arcticfreeze_7	DevRi_7	Bloom_7	Jacopo_7	Lycanus1_7	Lycanus2_7	Likha_7	Unknown_7	Yerffej_7	Sitara_7	Diva_7	Shelly_7	Xenia_7	Leyra_7	PBL1c_7	Harrison_7	Paisley_7	Diane_7	Vadim_7	Vegas_7	Hayley_7
head-tail connector complex protein	Bacteriophage head-tail adaptor [General function prediction only]... Phage head-tail joining protein... phage head-tail adaptor, putative, SPP1 family. This family describes a small protein of about 100 amino acids found in bacteriophage and in bacterial prophage regions. Examples include gp9 of phage HK022 and gp16 of phage SPP1. This minor structural protein is suggested to be a head-tail adap…	254	39	105.744	Pagassa_8	Honeybear_8	Toothless_8	Tadhana_8	Fern_8	Willow_8	Lucielle_8	Saudage_8	BN12_8	Kawika_8	Kiel007_8	Redbud_8	Rani_8	Eltigre_8	HB10c2_8	Arcticfreeze_8	DevRi_8	Bloom_8	Jacopo_8	Lycanus1_8	Lycanus2_8	Likha_8	Unknown_8	Yerffej_8	Sitara_8	Diva_8	Shelly_8	Xenia_8	Leyra_8	PBL1c_8	Harrison_8	Paisley_8	Diane_8	Vadim_8	Vegas_8	Hayley_8	Dragolir_8	LincolnB_8	Wanderer_8
capside maturation protease	None	247	9	109																															Harrison_10	Paisley_10	Diane_10	Vadim_10	Vegas_10	Hayley_10	Dragolir_10	LincolnB_10	Wanderer_10
tail protein	Protein of unknown function (DUF3168). This family of proteins has no known function but is likely to be a component of bacteriophage... Protein of unknown function (DUF3168). This family of proteins has no known function but is likely to be a component of bacteriophage... Protein of unknown function (DUF3168). This family of proteins has no known function but is likely to be a component of bacte…	198	30	131	Pagassa_10	Honeybear_10	Toothless_10	Tadhana_10	Fern_10	Willow_10	Lucielle_10	Saudage_10	BN12_10	Kawika_10	Kiel007_10	Redbud_10	Rani_10	Eltigre_10	HB10c2_10	Arcticfreeze_10	DevRi_10	Bloom_10	Jacopo_10	Lycanus1_10	Lycanus2_10	Likha_10	Unknown_10	Yerffej_10	Sitara_10	Diva_10	Shelly_10	Xenia_10	Leyra_10	PBL1c_10
	None	131	1	183																																								Lily_10
major tail protein	Predicted secreted protein [Function unknown]... Phage major tail protein 2. characterized members are major tail proteins from various phage, including lactococcal temperate bacteriophage TP901-1... phage major tail protein, TP901-1 family. This family includes the members of pfam06199 but is broader. Characterized members are major tail proteins from various phage, including lactococcal tempera…	170	30	145	Pagassa_11	Honeybear_11	Toothless_11	Tadhana_11	Fern_11	Willow_11	Lucielle_11	Saudage_11	BN12_11	Kawika_11	Kiel007_11	Redbud_11	Rani_11	Eltigre_11	HB10c2_11	Arcticfreeze_11	DevRi_11	Bloom_11	Jacopo_11	Lycanus1_11	Lycanus2_11	Likha_11	Unknown_11	Yerffej_11	Sitara_11	Diva_11	Shelly_11	Xenia_11	Leyra_11	PBL1c_11
tail sheath protein	major tail sheath protein; Provisional... Phage tail sheath protein FI [General function prediction only]... Phage tail sheath protein. This family includes a variety of phage tail sheath proteins.	27	1	478																																								Lily_13
tail tube protein	phage contractile tail tube protein, P2 family. The tails of some phage are contractile. This model represents the tail tube, or tail core, protein of the contractile tail of phage P2, and homologous proteins from additional phage. [Mobile and extrachromosomal element functions, Prophage functions]... major tail tube protein; Provisional... Phage tail tube protein FII. The major structural compon…	140	1	172																																								Lily_14
tail tape measure protein	membrane protein P6... Phage-related minor tail protein [Function unknown]... Phage-related tail protein [Function unknown]... Phage-related protein [Function unknown]... Phage-related minor tail protein. Members of this family are found in putative phage tail tape measure proteins... phage tail tape measure protein, TP901 family, core region. This model represents a reasonably well conserved cor…	4	30	878	Pagassa_14	Honeybear_14	Toothless_14	Tadhana_14	Fern_14	Willow_14	Lucielle_14	Saudage_14	BN12_14	Kawika_14	Kiel007_14	Redbud_14	Rani_14	Eltigre_14	HB10c2_14	Arcticfreeze_14	DevRi_14	Bloom_14	Jacopo_14	Lycanus1_14	Lycanus2_14	Likha_14	Unknown_14	Yerffej_14	Sitara_14	Diva_14	Shelly_14	Xenia_14	Leyra_14	PBL1c_14
	tape measure domain. Proteins containing this domain are strictly bacterial, including bacteriophage and prophage regions of bacterial genomes. Most members are 800 to 1800 amino acids long, making them among the longest predicted proteins of their respective phage genomes, where they are encoded in tail protein regions. This roughly 80-residue domain described here usually begins between residue…	5	1	837																																								Lily_17
	putative phage tail component, N-terminal domain. This model represents the best-conserved region of about 125 amino acids, toward the N-terminus, of a family of proteins from temperate phage of a number of Gram-positive bacteria. These phage proteins range in length from 230 to 525 amino acids. [Mobile and extrachromosomal element functions, Prophage functions]... Phage-related protein [Function…	25	8	485																																									Ash_17	Ley_17	C7Cdelta_17	Halcyone_19	Heath_19
	putative minor structural protein... membrane protein P6... Chromosome segregation ATPases [Cell division and chromosome partitioning]... Phage-related minor tail protein [Function unknown]... Phage-related tail protein [Function unknown]... Phage-related protein [Function unknown]... Phage-related minor tail protein. Members of this family are found in putative phage tail tape measure proteins..…	1	9	1233.67																															Harrison_14	Paisley_14	Diane_14	Vadim_14	Vegas_14	Hayley_14	Dragolir_14	LincolnB_14	Wanderer_14
tail protein	Phage tail protein. This family consists of several Siphovirus and other phage tail component proteins as well as some bacterial proteins of unknown function... Phage tail protein. This family consists of several Siphovirus and other phage tail component proteins as well as some bacterial proteins of unknown function... Phage tail protein. This family consists of several Siphovirus and other phag…	66	39	284.462	Pagassa_15	Honeybear_15	Toothless_15	Tadhana_15	Fern_15	Willow_15	Lucielle_15	Saudage_15	BN12_15	Kawika_15	Kiel007_15	Redbud_15	Rani_15	Eltigre_15	HB10c2_15	Arcticfreeze_15	DevRi_15	Bloom_15	Jacopo_15	Lycanus1_15	Lycanus2_15	Likha_15	Unknown_15	Yerffej_15	Sitara_15	Diva_15	Shelly_15	Xenia_15	Leyra_15	PBL1c_15	Harrison_15	Paisley_15	Diane_15	Vadim_15	Vegas_15	Hayley_15	Dragolir_15	LincolnB_15	Wanderer_15
	None	365	1	69																																								Lily_18
	Phage-related protein [Function unknown]... Prophage endopeptidase tail. This family is of prophage tail proteins that are probably acting as endopeptidases... phage minor structural protein, N-terminal region. This model represents the conserved N-terminal region, typically from about residue 25 to about residue 350, of a family of uncharacterized phage proteins 500 to 1700 residues in length. […	6	8	773																																									Ash_18	Ley_18	C7Cdelta_18	Halcyone_20	Heath_20
late control protein	tail protein; Provisional... Phage protein D [General function prediction only]... Phage late control gene D protein (GPD). This family includes a number of phage late control gene D proteins and related bacterial sequences. This family also includes Bacteriophage Mu P proteins and related sequences.	56	1	342																																								Lily_19
baseplate assembly protein	Phage P2 baseplate assembly protein gpV [General function prediction only]... Phage-related baseplate assembly protein. Family of phage baseplate assembly proteins responsible for forming the small spike at the end of the tail. Also found in bacteria, probably the result of horizontal transmission... phage baseplate assembly protein V. This model describes a family of phage (and bacteriocin) prot…	209	1	125																																								Lily_20
head-tail connector protein	Phage protein U [General function prediction only]... Phage P2 GpU. This family consists of several bacterial and phage proteins of around 130 residues in length which seem to be related to the bacteriophage P2 GpU protein which is thought to be involved in tail assembly.	190	1	133																																								Lily_21
baseplate wedge	baseplate wedge subunit; Provisional... Phage baseplate assembly protein W [General function prediction only]... Gene 25-like lysozyme. This family includes the phage protein Gene 25 from T4 which is a structural component of the outer wedge of the baseplate that has acidic lysozyme activity. The family also includes relatives from bacteria that are also presumably lysozymes.	249	1	108																																								Lily_22
baseplate protein	baseplate assembly protein; Provisional... Uncharacterized homolog of phage Mu protein gp47 [Function unknown]... Phage-related baseplate assembly protein [General function prediction only]... Baseplate J-like protein. The P2 bacteriophage J protein lies at the edge of the baseplate. This family also includes a number of bacterial homologues, which are thought to have been horizontally transferre…	45	1	374																																								Lily_23
tail protein	Siphovirus ReqiPepy6 Gp37-like protein. This family includes numerous phage proteins from Siphoviruses. The function of this protein is uncertain, but it is related to pfam06605. In Rhodococcus phage ReqiPepy6 this protein is called Gp37... Siphovirus ReqiPepy6 Gp37-like protein. This family includes numerous phage proteins from Siphoviruses. The function of this protein is uncertain, but it is r…	47	39	371.923	Pagassa_16	Honeybear_16	Toothless_16	Tadhana_16	Fern_16	Willow_16	Lucielle_16	Saudage_16	BN12_16	Kawika_16	Kiel007_16	Redbud_16	Rani_16	Eltigre_16	HB10c2_16	Arcticfreeze_16	DevRi_16	Bloom_16	Jacopo_16	Lycanus1_16	Lycanus2_16	Likha_16	Unknown_16	Yerffej_16	Sitara_16	Diva_16	Shelly_16	Xenia_16	Leyra_16	PBL1c_16	Harrison_16	Paisley_16	Diane_16	Vadim_16	Vegas_16	Hayley_16	Dragolir_16	LincolnB_16	Wanderer_16
	phage tail protein, P2 protein I family. This model represents the family of phage P2 protein I and related tail proteins from a number of temperate phage of Gram-negative bacteria. This model is built as a fragment model and identifies some phage tail proteins with strong but local similarity to members of the seed alignment. [Mobile and extrachromosomal element functions, Prophage functions]...…	127	1	187																																								Lily_24
	XkdW protein. This protein of approx. 100 residues contains two alpha helices and two beta strands and is probably monomeric. It is expressed in bacteria but is probably viral in origin. Its function is unknown... XkdW protein. This protein of approx. 100 residues contains two alpha helices and two beta strands and is probably monomeric. It is expressed in bacteria but is probably viral in origin…	169	8	145																																									Ash_19	Ley_19	C7Cdelta_19	Halcyone_21	Heath_21
tail protein	None	53	39	359.923	Pagassa_17	Honeybear_17	Toothless_17	Tadhana_17	Fern_17	Willow_17	Lucielle_17	Saudage_17	BN12_17	Kawika_17	Kiel007_17	Redbud_17	Rani_17	Eltigre_17	HB10c2_17	Arcticfreeze_17	DevRi_17	Bloom_17	Jacopo_17	Lycanus1_17	Lycanus2_17	Likha_17	Unknown_17	Yerffej_17	Sitara_17	Diva_17	Shelly_17	Xenia_17	Leyra_17	PBL1c_17	Harrison_17	Paisley_17	Diane_17	Vadim_17	Vegas_17	Hayley_17	Dragolir_17	LincolnB_17	Wanderer_17
	Phage-related tail fibre protein [General function prediction only].	36	1	411																																								Lily_25
holin	Protein of unknown function (DUF2762). Members in this family of proteins are annotated as holin-like protein BhlA however this cannot be confirmed... Protein of unknown function (DUF2762). Members in this family of proteins are annotated as holin-like protein BhlA however this cannot be confirmed... Protein of unknown function (DUF2762). Members in this family of proteins are annotated as holin-…	328	40	78.625	Pagassa_20	Honeybear_20	Toothless_20	Tadhana_20	Fern_20	Willow_20	Lucielle_20	Saudage_20	BN12_20	Kawika_20	Kiel007_20	Redbud_20	Rani_20	Eltigre_20	HB10c2_20	Arcticfreeze_20	DevRi_20	Bloom_20	Jacopo_20	Lycanus1_20	Lycanus2_20	Likha_20	Unknown_20	Yerffej_20	Sitara_20	Diva_20	Shelly_20	Xenia_20	Leyra_20	PBL1c_20	Harrison_20	Paisley_20	Diane_20	Vadim_20	Vegas_20	Hayley_20	Dragolir_20	LincolnB_20	Wanderer_20	Lily_28
	N-acetylmuramoyl-L-alanine amidase or MurNAc-LAA (also known as peptidoglycan aminohydrolase, NAMLA amidase, NAMLAA, Amidase 3, and peptidoglycan amidase; EC 3.5.1.28) is an autolysin that hydrolyzes the amide bond between N-acetylmuramoyl and L-amino acids in certain cell wall glycopeptides. These proteins are Zn-dependent peptidases with highly conserved residues involved in cation co-ordinatio…	69	8	288																																									Ash_21	Ley_21	C7Cdelta_21	Halcyone_23	Heath_23
N-acetylmuramoyl-L-alanine amidase	Peptidoglycan recognition proteins (PGRPs) are pattern recognition receptors that bind, and in certain cases, hydrolyze peptidoglycans (PGNs) of bacterial cell walls. PGRPs have been divided into three classes: short PGRPs (PGRP-S), that are small (20 kDa) extracellular proteins; intermediate PGRPs (PGRP-I) that are 40-45 kDa and are predicted to be transmembrane proteins; and long PGRPs (PGRP-L)…	101	40	223.8	Pagassa_21	Honeybear_21	Toothless_21	Tadhana_21	Fern_21	Willow_21	Lucielle_21	Saudage_21	BN12_21	Kawika_21	Kiel007_21	Redbud_21	Rani_21	Eltigre_21	HB10c2_21	Arcticfreeze_21	DevRi_21	Bloom_21	Jacopo_21	Lycanus1_21	Lycanus2_21	Likha_21	Unknown_21	Yerffej_21	Sitara_21	Diva_21	Shelly_21	Xenia_21	Leyra_21	PBL1c_21	Harrison_21	Paisley_21	Diane_21	Vadim_21	Vegas_21	Hayley_21	Dragolir_21	LincolnB_21	Wanderer_21	Lily_29
	None	343	1	75
Putative acetyltransferase	None	157	4	154																																	Diane_22	Vadim_22	Vegas_22	Hayley_22
holin	None	308	40	80.175	Pagassa_22	Honeybear_22	Toothless_22	Tadhana_22	Fern_22	Willow_22	Lucielle_22	Saudage_22	BN12_22	Kawika_22	Kiel007_22	Redbud_22	Rani_22	Eltigre_22	HB10c2_22	Arcticfreeze_22	DevRi_22	Bloom_22	Jacopo_22	Lycanus1_22	Lycanus2_22	Likha_22	Unknown_23	Yerffej_22	Sitara_22	Diva_22	Shelly_22	Xenia_22	Leyra_22	PBL1c_22	Harrison_23	Paisley_23	Diane_23	Vadim_23	Vegas_23	Hayley_23	Dragolir_22	LincolnB_23	Wanderer_23	Lily_30
ABC-Like transporter protein	None	202	3	120.667																							Unknown_25								Harrison_25	Paisley_25
transposase	Transposase and inactivated derivatives [DNA replication, recombination, and repair]... Transposase, Mutator family... MULE transposase domain. This domain was identified by Babu and colleagues... Transposase and inactivated derivatives [DNA replication, recombination, and repair]... Transposase, Mutator family... MULE transposase domain. This domain was identified by Babu and colleagues... Trans…	38	4	407									BN12_27																								Diane_30	Vadim_30	Vegas_30
	Transposase and inactivated derivatives [DNA replication, recombination, and repair]... Putative transposase of IS4/5 family (DUF4096)... Transposase and inactivated derivatives [DNA replication, recombination, and repair]... Putative transposase of IS4/5 family (DUF4096).	212	2	100
	None	327	1	79
	Transposase and inactivated derivatives [DNA replication, recombination, and repair]... Transposase DDE domain. Transposase proteins are necessary for efficient DNA transposition. This domain is a member of the DDE superfamily, which contain three carboxylate residues that are believed to be responsible for coordinating metal ions needed for catalysis. The catalytic activity of this enzyme involv…	217	1	122
	Transposase and inactivated derivatives [DNA replication, recombination, and repair]... Transposase IS200 like. Transposases are needed for efficient transposition of the insertion sequence or transposon DNA. This family includes transposases for IS200 from Escherichia coli.	191	1	133
	Transposase and inactivated derivatives [DNA replication, recombination, and repair]... Transposase. Transposase proteins are necessary for efficient DNA transposition. This family consists of various Escherichia coli insertion elements and other bacterial transposases some of which are members of the IS3 family... Homeodomain-like domain... Helix-turn-helix domain. This helix-turn-helix domain i…	104	5	227																									Sitara_29	Diva_29	Shelly_29	Xenia_29	Leyra_29
	Transposase and inactivated derivatives [DNA replication, recombination, and repair]... Transposase. Transposase proteins are necessary for efficient DNA transposition. This family consists of various Escherichia coli insertion elements and other bacterial transposases some of which are members of the IS3 family... Helix-turn-helix domain. This helix-turn-helix domain is often found in transposas…	284	5	93																									Sitara_36	Diva_36	Shelly_36	Xenia_36		PBL1c_32
Toxin-like protein	Methyl-accepting chemotaxis protein [Cell motility and secretion / Signal transduction mechanisms]... Pre-toxin TG. PT-TG is a conserved region found in many bacterial toxin proteins. It could function as a linker that links N-terminal secretion-related domain and C-terminal toxin domain. It contains a TG motif... Methyl-accepting chemotaxis protein [Cell motility and secretion / Signal transduct…	11	10	675.3	Pagassa_24	Honeybear_24	Toothless_24	Tadhana_24	Fern_24	Willow_24	Lucielle_24	Saudage_24		Kawika_24												Likha_25
Transcriptional regulator	None	310	10	85	Pagassa_28	Honeybear_28	Toothless_28	Tadhana_28	Fern_28	Willow_28	Lucielle_28	Saudage_28	BN12_33	Kawika_28
Toxin	Ricin-type beta-trefoil. Carbohydrate-binding domain formed from presumed gene triplication... Ricin-type beta-trefoil; Carbohydrate-binding domain formed from presumed gene triplication. The domain is found in a variety of molecules serving diverse functions such as enzymatic activity, inhibitory toxicity and signal transduction. Highly specific ligand binding occurs on exposed surfaces of the c…	3	4	975																							Unknown_27	Yerffej_26							Harrison_27	Paisley_27
	Aerolysin toxin. This family represents the pore forming lobe of aerolysin... Aerolysin toxin. This family represents the pore forming lobe of aerolysin... Clostridium epsilon toxin ETX/Bacillus mosquitocidal toxin MTX2. This family appears to be distantly related to pfam01117.	61	1	317																																					Dragolir_24
XRE-Family Transcriptional regulator	Cro/C1-type HTH DNA-binding domain. This is a helix-turn-helix domain that probably binds to DNA... Cro/C1-type HTH DNA-binding domain. This is a helix-turn-helix domain that probably binds to DNA.	159	2	152																															Harrison_31	Paisley_31
	Cro/C1-type HTH DNA-binding domain. This is a helix-turn-helix domain that probably binds to DNA... Cro/C1-type HTH DNA-binding domain. This is a helix-turn-helix domain that probably binds to DNA... Cro/C1-type HTH DNA-binding domain. This is a helix-turn-helix domain that probably binds to DNA... Cro/C1-type HTH DNA-binding domain. This is a helix-turn-helix domain that probably binds to DNA...…	358	8	71																Arcticfreeze_31	DevRi_31	Bloom_31	Jacopo_31	Lycanus1_31	Lycanus2_31			Yerffej_31													Dragolir_25
Transcriptional regulator	None	302	4	75									BN12_26																								Diane_31	Vadim_31	Vegas_31
Ankyrin-repeat containing protein	Nucleotidyltransferase (NT) domain of RelA- and SpoT-like ppGpp synthetases and hydrolases. This family includes the catalytic domains of Escherichia coli ppGpp synthetase (RelA), ppGpp synthetase/hydrolase (SpoT), and related proteins. RelA synthesizes (p)ppGpp in response to amino-acid starvation and in association with ribosomes. (p)ppGpp triggers the bacterial stringent response. SpoT catalyz…	106	7	224																Arcticfreeze_23	DevRi_23	Bloom_23	Jacopo_23	Lycanus1_23	Lycanus2_23																			Lily_31
GTP pyrophosphokinase-like protein	None	391	4	62																																	Diane_32	Vadim_32	Vegas_32	Hayley_30
Arc-	Helix-turn-helix XRE-family like proteins... Predicted transcriptional regulators [Transcription]... Predicted transcriptional regulator [Transcription]... Helix-turn-helix XRE-family like proteins. Prokaryotic DNA binding proteins belonging to the xenobiotic response element family of transcriptional regulators... Helix-turn-helix. This large family of DNA binding helix-turn helix proteins inclu…	260	3	83.6667																																					Dragolir_33			Lily_37
	None	152	4	159																																	Diane_35	Vadim_35	Vegas_35	Hayley_33
Integrase	integron integrase. Members of this family are integrases associated with integrons (and super-integrons), which are systems for incorporating and expressing cassettes of laterally transferred DNA. Incorporation occurs at an attI site. A super-integron, as in Vibrio sp., may include over 100 cassettes. This family belongs to the phage integrase family (pfam00589) that also includes recombinases X…	43	10	381	Pagassa_29	Honeybear_29	Toothless_29	Tadhana_29	Fern_29	Willow_29	Lucielle_29	Saudage_29	BN12_34	Kawika_29
	integron integrase. Members of this family are integrases associated with integrons (and super-integrons), which are systems for incorporating and expressing cassettes of laterally transferred DNA. Incorporation occurs at an attI site. A super-integron, as in Vibrio sp., may include over 100 cassettes. This family belongs to the phage integrase family (pfam00589) that also includes recombinases X…	35	7	412.429																																	Diane_37	Vadim_37	Vegas_37	Hayley_35	Dragolir_37	LincolnB_27	Wanderer_27
	None	413	1	50
	integron integrase. Members of this family are integrases associated with integrons (and super-integrons), which are systems for incorporating and expressing cassettes of laterally transferred DNA. Incorporation occurs at an attI site. A super-integron, as in Vibrio sp., may include over 100 cassettes. This family belongs to the phage integrase family (pfam00589) that also includes recombinases X…	37	11	405.636											Kiel007_30	Redbud_30	Rani_30	Eltigre_30	HB10c2_30										Sitara_38				Leyra_35												Ash_25	Ley_25	C7Cdelta_25
	integron integrase. Members of this family are integrases associated with integrons (and super-integrons), which are systems for incorporating and expressing cassettes of laterally transferred DNA. Incorporation occurs at an attI site. A super-integron, as in Vibrio sp., may include over 100 cassettes. This family belongs to the phage integrase family (pfam00589) that also includes recombinases X…	51	7	364																Arcticfreeze_35	DevRi_35	Bloom_35	Jacopo_35	Lycanus1_35	Lycanus2_35			Yerffej_35
Metallo-endopeptidase ImmA/Irre	Domain of unknown function (DUF955). Family of bacterial and viral proteins with undetermined function. A conserved H-E-X-X-H motif is suggestive of a catalytic active site and shows similarity to pfam01435... Domain of unknown function (DUF955). Family of bacterial and viral proteins with undetermined function. A conserved H-E-X-X-H motif is suggestive of a catalytic active site and shows simila…	149	7	157.286																																	Diane_38	Vadim_38	Vegas_38	Hayley_36	Dragolir_38	LincolnB_28	Wanderer_28
Repressor-like protein	Helix-turn-helix XRE-family like proteins... Predicted transcriptional regulators [Transcription]... Helix-turn-helix XRE-family like proteins. Prokaryotic DNA binding proteins belonging to the xenobiotic response element family of transcriptional regulators... Helix-turn-helix. This large family of DNA binding helix-turn helix proteins includes Cro and CI. Within the Neisseria gonorrhoeae phage …	351	1	73
	Helix-turn-helix XRE-family like proteins... Predicted transcriptional regulators [Transcription]... Helix-turn-helix XRE-family like proteins. Prokaryotic DNA binding proteins belonging to the xenobiotic response element family of transcriptional regulators... Helix-turn-helix. This large family of DNA binding helix-turn helix proteins includes Cro and CI. Within the Neisseria gonorrhoeae phage …	338	10	75.4	Pagassa_31	Honeybear_31	Toothless_31	Tadhana_31	Fern_31	Willow_31	Lucielle_31	Saudage_31	BN12_36	Kawika_31
	Helix-turn-helix XRE-family like proteins... Predicted transcriptional regulator [Transcription]... Helix-turn-helix XRE-family like proteins. Prokaryotic DNA binding proteins belonging to the xenobiotic response element family of transcriptional regulators... Helix-turn-helix. This large family of DNA binding helix-turn helix proteins includes Cro and CI. Within the Neisseria gonorrhoeae phage a…	322	3	73.6667																																												Halcyone_26	Heath_26
repressor-like domain protein	Helix-turn-helix domain. This domain is a DNA-binding helix-turn-helix domain.	282	1	93
Dipeptidyl aminopeptidase/acylaminoacyl-peptidase	LytTr DNA-binding domain. This domain is found in a variety of bacterial transcriptional regulators. The domain binds to a specific DNA sequence pattern (see)... LytTr DNA-binding domain. This domain is found in a variety of bacterial transcriptional regulators. The domain binds to a specific DNA sequence pattern (see).	224	2	118																															Harrison_37	Paisley_37
resolvase/recombinase domain protein	multiple promoter invertase; Provisional... Helix-turn-helix XRE-family like proteins... Resolvase, N terminal domain. The N-terminal domain of the resolvase family contains the active site and the dimer interface. The extended arm at the C-terminus of this domain connects to the C-terminal helix-turn-helix domain of resolvase... Predicted transcriptional regulators [Transcription]... Predicted t…	9	2	695																															Harrison_40	Paisley_40
XRE family transcriptional regulator	The S24, S26 LexA/signal peptidase superfamily contains LexA-related and type I signal peptidase families. The S24 LexA protein domains include: the lambda repressor CI/C2 family and related bacterial prophage repressor proteins; LexA (EC 3.4.21.88), the repressor of genes in the cellular SOS response to DNA damage; MucA and the related UmuD proteins, which are lesion-bypass DNA polymerases, indu…	107	13	204.077	Pagassa_30	Honeybear_30	Toothless_30	Tadhana_30	Fern_30	Willow_30	Lucielle_30	Saudage_30	BN12_35	Kawika_30																																		Halcyone_32	Heath_32
	helix-turn-helix protein... transcriptional repressor DicA; Reviewed... Helix-turn-helix XRE-family like proteins... Predicted transcriptional regulators [Transcription]... Predicted transcriptional regulators [Transcription]... bifunctional HTH-domain containing protein/aminotransferase; Provisional... Helix-turn-helix XRE-family like proteins. Prokaryotic DNA binding proteins belonging to the x…	223	5	116.8														Eltigre_57									Unknown_55	Yerffej_59							Harrison_41	Paisley_41
	helix-turn-helix protein... transcriptional repressor DicA; Reviewed... Helix-turn-helix XRE-family like proteins... Predicted transcriptional regulator [Transcription]... Predicted transcriptional regulators [Transcription]... Predicted transcriptional regulator contains Xre-like HTH domain [Function unknown]... Predicted transcriptional regulators [Transcription]... Predicted transcription fact…	100	4	230																																	Diane_39	Vadim_39	Vegas_39	Hayley_37
	Helix-turn-helix XRE-family like proteins... Predicted transcriptional regulators [Transcription]... Predicted transcriptional regulators [Transcription]... hypothetical protein; Provisional... Helix-turn-helix XRE-family like proteins. Prokaryotic DNA binding proteins belonging to the xenobiotic response element family of transcriptional regulators... Helix-turn-helix. This large family of DNA b…	238	1	112																																					Dragolir_39
	Helix-turn-helix XRE-family like proteins... Predicted transcriptional regulators [Transcription]... Predicted transcriptional regulator [Transcription]... Helix-turn-helix XRE-family like proteins. Prokaryotic DNA binding proteins belonging to the xenobiotic response element family of transcriptional regulators... Helix-turn-helix. This large family of DNA binding helix-turn helix proteins inclu…	260	3	83.6667																																					Dragolir_33			Lily_37
	The S24, S26 LexA/signal peptidase superfamily contains LexA-related and type I signal peptidase families. The S24 LexA protein domains include: the lambda repressor CI/C2 family and related bacterial prophage repressor proteins; LexA (EC 3.4.21.88), the repressor of genes in the cellular SOS response to DNA damage; MucA and the related UmuD proteins, which are lesion-bypass DNA polymerases, indu…	64	7	309																Arcticfreeze_36	DevRi_36	Bloom_36	Jacopo_36	Lycanus1_36	Lycanus2_36			Yerffej_36
	The S24, S26 LexA/signal peptidase superfamily contains LexA-related and type I signal peptidase families. The S24 LexA protein domains include: the lambda repressor CI/C2 family and related bacterial prophage repressor proteins; LexA (EC 3.4.21.88), the repressor of genes in the cellular SOS response to DNA damage; MucA and the related UmuD proteins, which are lesion-bypass DNA polymerases, indu…	103	2	193.5																							Unknown_31
	The S24, S26 LexA/signal peptidase superfamily contains LexA-related and type I signal peptidase families. The S24 LexA protein domains include: the lambda repressor CI/C2 family and related bacterial prophage repressor proteins; LexA (EC 3.4.21.88), the repressor of genes in the cellular SOS response to DNA damage; MucA and the related UmuD proteins, which are lesion-bypass DNA polymerases, indu…	105	3	211.667																																									Ash_26	Ley_26	C7Cdelta_26
Cro/C1 family transcriptional regulator	Helix-turn-helix XRE-family like proteins... Predicted transcriptional regulators [Transcription]... Helix-turn-helix XRE-family like proteins. Prokaryotic DNA binding proteins belonging to the xenobiotic response element family of transcriptional regulators... Helix-turn-helix. This large family of DNA binding helix-turn helix proteins includes Cro and CI. Within the Neisseria gonorrhoeae phage …	338	10	75.4	Pagassa_31	Honeybear_31	Toothless_31	Tadhana_31	Fern_31	Willow_31	Lucielle_31	Saudage_31	BN12_36	Kawika_31
Antirepressor AntA	Phage anti-repressor protein [Transcription]... Uncharacterized phage-encoded protein [Function unknown]... Phage antirepressor protein KilAC domain. This domain was called the KilAC domain by Iyer and colleagues... AntA/AntB antirepressor. In Escherichia coli the two proteins AntA and AntB have 62% amino acid identities near their N termini. AntA appears to be encoded by a truncated and divergen…	88	8	245.875											Kiel007_33	Redbud_33	Rani_33	Eltigre_33	HB10c2_33										Sitara_42				Leyra_38								Dragolir_41
Excisionase	DNA binding domain, excisionase family. An excisionase, or Xis protein, is a small protein that binds and promotes excisive recombination; it is not enzymatically active. This model represents a number of putative excisionases and related proteins from temperate phage, plasmids, and transposons, as well as DNA binding domains of other proteins, such as a DNA modification methylase. This model ide…	362	10	70	Pagassa_32	Honeybear_32	Toothless_32	Tadhana_32	Fern_32	Willow_32	Lucielle_32	Saudage_32	BN12_37	Kawika_32
	DNA binding domain, excisionase family. An excisionase, or Xis protein, is a small protein that binds and promotes excisive recombination; it is not enzymatically active. This model represents a number of putative excisionases and related proteins from temperate phage, plasmids, and transposons, as well as DNA binding domains of other proteins, such as a DNA modification methylase. This model ide…	326	20	75.7											Kiel007_34	Redbud_34	Rani_34	Eltigre_34	HB10c2_34	Arcticfreeze_38	DevRi_38	Bloom_38	Jacopo_38	Lycanus1_38	Lycanus2_38			Yerffej_38	Sitara_43				Leyra_39												Ash_28	Ley_28	C7Cdelta_28	Halcyone_34	Heath_34
	Helix-turn-helix domain. This domain is a DNA-binding helix-turn-helix domain... Helix-turn-helix domain. This domain is a DNA-binding helix-turn-helix domain... Helix-turn-helix domain. This domain is a DNA-binding helix-turn-helix domain... Helix-turn-helix domain. This domain is a DNA-binding helix-turn-helix domain... Helix-turn-helix domain. This domain is a DNA-binding helix-turn-helix doma…	273	7	97																																	Diane_45	Vadim_45	Vegas_45	Hayley_43	Dragolir_42	LincolnB_33	Wanderer_33
	None	98	12	208.333																																	Diane_46	Vadim_46	Vegas_46	Hayley_44	Dragolir_52				Ash_31	Ley_31	C7Cdelta_31	Halcyone_37	Heath_37
Antirepressor	phage regulatory protein, rha family. Members of this protein family are found in temperate phage and bacterial prophage regions. Members include the product of the rha gene of the lambdoid phage phi-80, a late operon gene. The presence of this gene interferes with infection of bacterial strains that lack integration host factor (IHF), which regulates the rha gene. It is suggested that pRha is a …	84	28	247.357	Pagassa_36	Honeybear_36	Toothless_34	Tadhana_34	Fern_34	Willow_34	Lucielle_34	Saudage_34	BN12_39	Kawika_34	Kiel007_35	Redbud_35	Rani_35	Eltigre_35	HB10c2_35							Likha_35			Sitara_44	Diva_42	Shelly_42	Xenia_42	Leyra_40	PBL1c_38			Diane_44	Vadim_44	Vegas_44	Hayley_42		LincolnB_32	Wanderer_32
	phage regulatory protein, rha family. Members of this protein family are found in temperate phage and bacterial prophage regions. Members include the product of the rha gene of the lambdoid phage phi-80, a late operon gene. The presence of this gene interferes with infection of bacterial strains that lack integration host factor (IHF), which regulates the rha gene. It is suggested that pRha is a …	163	7	120.143																																									Ash_29	Ley_29	C7Cdelta_29	Halcyone_35	Heath_35
	Helix-turn-helix domain. This domain is a DNA-binding helix-turn-helix domain... Helix-turn-helix domain. This domain is a DNA-binding helix-turn-helix domain... Helix-turn-helix domain. This domain is a DNA-binding helix-turn-helix domain... Helix-turn-helix domain. This domain is a DNA-binding helix-turn-helix domain... Helix-turn-helix domain. This domain is a DNA-binding helix-turn-helix doma…	273	7	97																																	Diane_45	Vadim_45	Vegas_45	Hayley_43	Dragolir_42	LincolnB_33	Wanderer_33
	None	98	12	208.333																																	Diane_46	Vadim_46	Vegas_46	Hayley_44	Dragolir_52				Ash_31	Ley_31	C7Cdelta_31	Halcyone_37	Heath_37
	phage regulatory protein, rha family. Members of this protein family are found in temperate phage and bacterial prophage regions. Members include the product of the rha gene of the lambdoid phage phi-80, a late operon gene. The presence of this gene interferes with infection of bacterial strains that lack integration host factor (IHF), which regulates the rha gene. It is suggested that pRha is a …	84	28	247.357	Pagassa_36	Honeybear_36	Toothless_34	Tadhana_34	Fern_34	Willow_34	Lucielle_34	Saudage_34	BN12_39	Kawika_34	Kiel007_35	Redbud_35	Rani_35	Eltigre_35	HB10c2_35							Likha_35			Sitara_44	Diva_42	Shelly_42	Xenia_42	Leyra_40	PBL1c_38			Diane_44	Vadim_44	Vegas_44	Hayley_42		LincolnB_32	Wanderer_32
	BRO family, N-terminal domain. This family includes the N-terminus of baculovirus BRO and ALI motif proteins. The function of BRO proteins is unknown. It has been suggested that BRO-A and BRO-C are DNA binding proteins that influence host DNA replication and/or transcription. This Pfam domain does not include the characteristic invariant alanine, leucine, isoleucine motif of the ALI proteins... P…	85	17	251.588							Lucielle_38	Saudage_38			Kiel007_39	Redbud_39	Rani_39			Arcticfreeze_44	DevRi_44	Bloom_44	Jacopo_44	Lycanus1_44	Lycanus2_44				Sitara_48		Shelly_46	Xenia_46	Leyra_44	PBL1c_42										Lily_48
	None	296	37	79.7297	Pagassa_45	Honeybear_45	Toothless_43	Tadhana_40	Fern_40	Willow_40	Lucielle_40	Saudage_40	BN12_48	Kawika_43	Kiel007_41	Redbud_41	Rani_41	Eltigre_44		Arcticfreeze_46	DevRi_46	Bloom_46	Jacopo_46	Lycanus1_46	Lycanus2_46	Likha_41	Unknown_42	Yerffej_46	Sitara_50	Diva_43	Shelly_48	Xenia_48	Leyra_46	PBL1c_44											Ash_34	Ley_34	C7Cdelta_34	Halcyone_40	Heath_40
	None	76	6	274	Pagassa_34	Honeybear_34																															Diane_42	Vadim_42	Vegas_42	Hayley_40
	BRO family, N-terminal domain. This family includes the N-terminus of baculovirus BRO and ALI motif proteins. The function of BRO proteins is unknown. It has been suggested that BRO-A and BRO-C are DNA binding proteins that influence host DNA replication and/or transcription. This Pfam domain does not include the characteristic invariant alanine, leucine, isoleucine motif of the ALI proteins... P…	79	17	257.412				Tadhana_38	Fern_38	Willow_38									HB10c2_38							Likha_39	Unknown_39	Yerffej_44							Harrison_49	Paisley_49									Ash_32	Ley_32	C7Cdelta_32	Halcyone_38	Heath_38
	phage regulatory protein, rha family. Members of this protein family are found in temperate phage and bacterial prophage regions. Members include the product of the rha gene of the lambdoid phage phi-80, a late operon gene. The presence of this gene interferes with infection of bacterial strains that lack integration host factor (IHF), which regulates the rha gene. It is suggested that pRha is a …	84	28	247.357	Pagassa_36	Honeybear_36	Toothless_34	Tadhana_34	Fern_34	Willow_34	Lucielle_34	Saudage_34	BN12_39	Kawika_34	Kiel007_35	Redbud_35	Rani_35	Eltigre_35	HB10c2_35							Likha_35			Sitara_44	Diva_42	Shelly_42	Xenia_42	Leyra_40	PBL1c_38			Diane_44	Vadim_44	Vegas_44	Hayley_42		LincolnB_32	Wanderer_32
Excisionase	Helix-turn-helix domain. This domain is a DNA-binding helix-turn-helix domain... Helix-turn-helix domain. This domain is a DNA-binding helix-turn-helix domain... Helix-turn-helix domain. This domain is a DNA-binding helix-turn-helix domain... Helix-turn-helix domain. This domain is a DNA-binding helix-turn-helix domain... Helix-turn-helix domain. This domain is a DNA-binding helix-turn-helix doma…	273	7	97																																	Diane_45	Vadim_45	Vegas_45	Hayley_43	Dragolir_42	LincolnB_33	Wanderer_33
DNA repair protein RecN	The SMC head domain belongs to the ATP-binding cassette superfamily. The structural maintenance of chromosomes (SMC) proteins are essential for successful chromosome transmission during replication and segregation of the genome in all organisms. SMCs are generally present as single proteins in bacteria, and as at least six distinct proteins in eukaryotes. The proteins range in size from approxima…	24	30	508.533	Pagassa_47	Honeybear_47	Toothless_45	Tadhana_42	Fern_42	Willow_42	Lucielle_42	Saudage_42	BN12_50	Kawika_45	Kiel007_43	Redbud_43	Rani_43	Eltigre_46		Arcticfreeze_48	DevRi_48	Bloom_48	Jacopo_48	Lycanus1_48	Lycanus2_48	Likha_43	Unknown_44	Yerffej_48	Sitara_52	Diva_45	Shelly_50	Xenia_50	Leyra_48	PBL1c_46										Lily_51
DNA recombinational protein RecT	recombinase, phage RecT family. All proteins in this family for which functions are known bind ssDNA and are involved in the the pairing of homologous DNA This family is based on the phylogenomic analysis of JA Eisen (1999, Ph.D. Thesis, Stanford University). RecT and homologs are found in prophage regions of bacterial genomes. RecT works with a partner protein, RecE. [DNA metabolism, DNA replica…	65	31	302.613	Pagassa_49	Honeybear_49	Toothless_47	Tadhana_44	Fern_44	Willow_44	Lucielle_44	Saudage_44	BN12_52	Kawika_47	Kiel007_45	Redbud_45	Rani_45	Eltigre_48	HB10c2_41	Arcticfreeze_50	DevRi_50	Bloom_50	Jacopo_50	Lycanus1_50	Lycanus2_50	Likha_45	Unknown_46	Yerffej_50	Sitara_54	Diva_47	Shelly_52	Xenia_52	Leyra_50	PBL1c_48										Lily_53
Metallo-hydrolase	phosphonate metabolism protein PhnP. This family of proteins found in operons encoding phosphonate C-P lyase systems as is observed in E. coli and is a member of the metallo-beta-lactamase superfamily (pfam00753). As defined by this model, all instances of this protein are associated with the C-P lyase, but not all genomes containing the C-P lyase system contain phnP... carbon-phosphorus lyase co…	86	31	252	Pagassa_50	Honeybear_50	Toothless_48	Tadhana_45	Fern_45	Willow_45	Lucielle_45	Saudage_45	BN12_53	Kawika_48	Kiel007_46	Redbud_46	Rani_46	Eltigre_49	HB10c2_42	Arcticfreeze_51	DevRi_51	Bloom_51	Jacopo_51	Lycanus1_51	Lycanus2_51	Likha_46	Unknown_47	Yerffej_51	Sitara_55	Diva_48	Shelly_53	Xenia_53	Leyra_51	PBL1c_49										Lily_54
Primosome component-like protein	None	74	31	276.581	Pagassa_52	Honeybear_52	Toothless_50	Tadhana_47	Fern_47	Willow_47	Lucielle_47	Saudage_47	BN12_55	Kawika_50	Kiel007_48	Redbud_48	Rani_48	Eltigre_51	HB10c2_44	Arcticfreeze_53	DevRi_53	Bloom_53	Jacopo_53	Lycanus1_53	Lycanus2_53	Likha_48	Unknown_49	Yerffej_53	Sitara_57	Diva_50	Shelly_55	Xenia_55	Leyra_53	PBL1c_51										Lily_56
	None	193	31	104.903	Pagassa_51	Honeybear_51	Toothless_49	Tadhana_46	Fern_46	Willow_46	Lucielle_46	Saudage_46	BN12_54	Kawika_49	Kiel007_47	Redbud_47	Rani_47	Eltigre_50	HB10c2_43	Arcticfreeze_52	DevRi_52	Bloom_52	Jacopo_52	Lycanus1_52	Lycanus2_52	Likha_47	Unknown_48	Yerffej_52	Sitara_56	Diva_49	Shelly_54	Xenia_54	Leyra_52	PBL1c_50										Lily_55
DNA methyltransferase-like protein	None	292	8	89																																									Ash_43	Ley_43	C7Cdelta_43	Halcyone_46	Heath_46
	TOPRIM_primases: The topoisomerase-primase (TORPIM) nucleotidyl transferase/hydrolase domain found in the active site regions of bacterial DnaG-type primases and their homologs. Primases synthesize RNA primers for the initiation of DNA replication. DnaG type primases are often closely associated with DNA helicases in primosome assemblies. The TOPRIM domain has two conserved motifs, one of which c…	63	8	316																																									Ash_46	Ley_46	C7Cdelta_46	Halcyone_49	Heath_49
	replicative DNA helicase; Validated... replicative DNA helicase; Provisional... replicative DNA helicase; Provisional... replicative DNA helicase; Provisional... replicative DNA helicase; Provisional... replicative DNA helicase; Provisional... replicative DNA helicase; Provisional... replicative DNA helicase; Provisional... replicative DNA helicase; Provisional... Replicative DNA helicase [DNA re…	31	31	441.677	Pagassa_53	Honeybear_53	Toothless_51	Tadhana_48	Fern_48	Willow_48	Lucielle_48	Saudage_48	BN12_56	Kawika_51	Kiel007_49	Redbud_49	Rani_49	Eltigre_52	HB10c2_45	Arcticfreeze_54	DevRi_54	Bloom_54	Jacopo_54	Lycanus1_54	Lycanus2_54	Likha_49	Unknown_50	Yerffej_54	Sitara_58	Diva_51	Shelly_56	Xenia_56	Leyra_54	PBL1c_52										Lily_57
	None	125	8	189.5																																									Ash_47	Ley_47	C7Cdelta_47	Halcyone_50	Heath_50
DNA methylase	S-adenosylmethionine-dependent methyltransferases (SAM or AdoMet-MTase), class I; AdoMet-MTases are enzymes that use S-adenosyl-L-methionine (SAM or AdoMet) as a substrate for methyltransfer, creating the product S-adenosyl-L-homocysteine (AdoHcy). There are at least five structurally distinct families of AdoMet-MTases, class I being the largest and most diverse. Within this class enzymes can be …	99	4	232																																	Diane_60	Vadim_60	Vegas_60	Hayley_58
	S-adenosylmethionine-dependent methyltransferases (SAM or AdoMet-MTase), class I; AdoMet-MTases are enzymes that use S-adenosyl-L-methionine (SAM or AdoMet) as a substrate for methyltransfer, creating the product S-adenosyl-L-homocysteine (AdoHcy). There are at least five structurally distinct families of AdoMet-MTases, class I being the largest and most diverse. Within this class enzymes can be …	39	1	396
Single-stranded DNA binding protein, ERF superfamily	ERF superfamily. The DNA single-strand annealing proteins (SSAPs), such as RecT, Red-beta, ERF and Rad52, function in RecA-dependent and RecA-independent DNA recombination pathways. This family includes proteins related to ERF... ERF superfamily. The DNA single-strand annealing proteins (SSAPs), such as RecT, Red-beta, ERF and Rad52, function in RecA-dependent and RecA-independent DNA recombinati…	110	2	212																															Harrison_57	Paisley_57
Single-stranded DNA binding protein	single-stranded DNA-binding protein; Provisional... single-stranded DNA-binding protein; Provisional... single-stranded DNA-binding protein; Provisional... single-stranded DNA-binding protein; Validated... single-stranded DNA-binding protein; Provisional... single-stranded DNA-binding protein; Provisional... single-stranded DNA-binding protein; Provisional... single-stranded DNA-binding protein; …	188	2	134																															Harrison_58	Paisley_58
	None	271	18	75.0556																						Likha_60			Sitara_68		Shelly_67	Xenia_67	Leyra_65	PBL1c_69			Diane_78	Vadim_78	Vegas_78	Hayley_76				Lily_72	Ash_51	Ley_51	C7Cdelta_51	Halcyone_54	Heath_54
transcriptional regulator AbrB	stage V sporulation protein T. Members of this protein family are the stage V sporulation protein T (SpoVT), a protein of the sporulation/germination program in Bacillus subtilis and related species. The amino-terminal 50 amino acids are nearly perfectly conserved across all endospore-forming bacteria. SpoVT is a DNA-binding transcriptional regulator related to AbrB (See pfam04014). [Regulatory f…	279	7	91.1429																																	Diane_63	Vadim_63	Vegas_63	Hayley_61	Dragolir_47	LincolnB_47	Wanderer_47
Replication terminator protein	None	216	5	123																																	Diane_64	Vadim_64	Vegas_64	Hayley_62	Dragolir_48
Primosome, DnaD subunit	None	67	1	295																															Harrison_61
DNA replication protein	IstB-like ATP binding protein. This protein contains an ATP/GTP binding P-loop motif. It is found associated with IS21 family insertion sequences. The function of this protein is unknown, but it may perform a transposase function... transposase; Validated... Bacterial dnaA protein... hypothetical protein; Provisional... DNA replication protein DnaC; Validated... putative replication protein; Prov…	77	2	273																															Harrison_62	Paisley_62
	IstB-like ATP binding protein. This protein contains an ATP/GTP binding P-loop motif. It is found associated with IS21 family insertion sequences. The function of this protein is unknown, but it may perform a transposase function... DNA replication protein [DNA replication, recombination, and repair]... hypothetical protein; Validated... primosomal protein DnaI; Reviewed... IstB-like ATP binding …	83	8	256																																									Ash_44	Ley_44	C7Cdelta_44	Halcyone_47	Heath_47
Chromosome segregation protein SMC	exonuclease SbcC. All proteins in this family for which functions are known are part of an exonuclease complex with sbcD homologs. This complex is involved in the initiation of recombination to regulate the levels of palindromic sequences in DNA. This family is based on the phylogenomic analysis of JA Eisen (1999, Ph.D. Thesis, Stanford University). [DNA metabolism, DNA replication, recombination…	32	5	436																																	Diane_66	Vadim_66	Vegas_66	Hayley_64	Dragolir_50
AAA domain ATPase	phage nucleotide-binding protein. This model represents an uncharacterized family of proteins from a number of phage of Gram-positive bacteria. This protein contains a P-loop motif, G/A-X-X-G-X-G-K-T near its amino end. The function of this protein is unknown. [Mobile and extrachromosomal element functions, Prophage functions]... RecA/RadA recombinase [DNA replication, recombination, and repair].…	49	5	359.8																																	Diane_67	Vadim_67	Vegas_67	Hayley_65	Dragolir_51
	phage nucleotide-binding protein. This model represents an uncharacterized family of proteins from a number of phage of Gram-positive bacteria. This protein contains a P-loop motif, G/A-X-X-G-X-G-K-T near its amino end. The function of this protein is unknown. [Mobile and extrachromosomal element functions, Prophage functions]... PD-(D/E)XK nuclease superfamily. Members of this family belong to t…	14	2	604.5																																						LincolnB_51	Wanderer_51
	The SMC head domain belongs to the ATP-binding cassette superfamily. The structural maintenance of chromosomes (SMC) proteins are essential for successful chromosome transmission during replication and segregation of the genome in all organisms. SMCs are generally present as single proteins in bacteria, and as at least six distinct proteins in eukaryotes. The proteins range in size from approxima…	24	30	508.533	Pagassa_47	Honeybear_47	Toothless_45	Tadhana_42	Fern_42	Willow_42	Lucielle_42	Saudage_42	BN12_50	Kawika_45	Kiel007_43	Redbud_43	Rani_43	Eltigre_46		Arcticfreeze_48	DevRi_48	Bloom_48	Jacopo_48	Lycanus1_48	Lycanus2_48	Likha_43	Unknown_44	Yerffej_48	Sitara_52	Diva_45	Shelly_50	Xenia_50	Leyra_48	PBL1c_46										Lily_51
DEAD/DEAH box helicase	helicase superfamily c-terminal domain... DEAD-like helicases superfamily... Superfamily II DNA and RNA helicases [DNA replication, recombination, and repair / Transcription / Translation, ribosomal structure and biogenesis]... Helicase subunit of the DNA excision repair complex [DNA replication, recombination, and repair]... DNA or RNA helicases of superfamily II [Transcription / DNA replication…	21	5	526																																	Diane_69	Vadim_69	Vegas_69	Hayley_67	Dragolir_54
ABC-type transport system, ATP binding protein	Domain of unknown function (DUF3797). This presumed domain is functionally uncharacterized. This domain family is found in bacteria and viruses, and is approximately 50 amino acids in length. There is a conserved CGN sequence motif... Domain of unknown function (DUF3797). This presumed domain is functionally uncharacterized. This domain family is found in bacteria and viruses, and is approximatel…	400	4	56																																	Diane_70	Vadim_70	Vegas_70	Hayley_68
DNA primase	RecA-family ATPase [DNA replication, recombination, and repair]... Hexameric Replicative Helicase RepA. RepA is encoded by a plasmid, which is found in most Gram negative bacteria. RepA is a 5'-3' DNA helicase which can utilize ATP, GTP and CTP to a lesser extent... Primase C terminal 2 (PriCT-2). This alpha helical domain is found at the C terminal of primases... AAA domain. This AAA domain is f…	7	5	764.4																																	Diane_71	Vadim_71	Vegas_71	Hayley_69	Dragolir_56
	None	135	8	175																																									Ash_48	Ley_48	C7Cdelta_48	Halcyone_51	Heath_51
Endodeoxyribonuclease RusA	Holliday junction resolvase [DNA replication, recombination, and repair]... Endodeoxyribonuclease RusA. This family consists of several bacterial and phage Holliday junction resolvase (RusA) like proteins. The RusA protein of Escherichia coli is an endonuclease that can resolve Holliday intermediates and correct the defects in genetic recombination and DNA repair associated with inactivation of R…	196	5	131																																	Diane_73	Vadim_73	Vegas_73	Hayley_71	Dragolir_58
	Endodeoxyribonuclease RusA. This family consists of several bacterial and phage Holliday junction resolvase (RusA) like proteins. The RusA protein of Escherichia coli is an endonuclease that can resolve Holliday intermediates and correct the defects in genetic recombination and DNA repair associated with inactivation of RuvAB or RuvC... Endodeoxyribonuclease RusA. This family consists of several …	211	2	124																															Harrison_65	Paisley_65
DNA-N-6-adenine methyltransferase	DNA N-6-adenine-methyltransferase (Dam). This family consists of several bacterial and phage DNA N-6-adenine-methyltransferase (Dam) like sequences... phage N-6-adenine-methyltransferase. This model is a fragment-mode model for a phage-borne DNA N-6-adenine-methyltransferase. [Mobile and extrachromosomal element functions, Prophage functions, DNA metabolism, Restriction/modification].	174	1	143																																								Lily_61
DNA-cytosine methyltransferase	Site-specific DNA methylase [DNA replication, recombination, and repair]... Cytosine-C5 specific DNA methylases; Methyl transfer reactions play an important role in many aspects of biology. Cytosine-specific DNA methylases are found both in prokaryotes and eukaryotes. DNA methylation, or the covalent addition of a methyl group to cytosine within the context of the CpG dinucleotide, has profound e…	81	3	258																															Harrison_67	Paisley_67								Lily_62
	Site-specific DNA methylase [DNA replication, recombination, and repair]... DNA cytosine methylase; Provisional... Cytosine-C5 specific DNA methylases; Methyl transfer reactions play an important role in many aspects of biology. Cytosine-specific DNA methylases are found both in prokaryotes and eukaryotes. DNA methylation, or the covalent addition of a methyl group to cytosine within the context …	54	21	352.762	Pagassa_55	Honeybear_55	Toothless_53	Tadhana_50					BN12_58		Kiel007_51	Redbud_51	Rani_51		HB10c2_47	Arcticfreeze_56	DevRi_56	Bloom_56	Jacopo_56	Lycanus1_56	Lycanus2_56	Likha_51			Sitara_60	Diva_53	Shelly_58	Xenia_58	Leyra_56
DNA-cytosine methyltransferase-like protein	None	147	1	163																																								Lily_63
DNA polymerase	Family A polymerase primarily fills DNA gaps that arise during DNA repair, recombination and replication. DNA polymerase family A, 5'-3' polymerase domain. Family A polymerase functions primarily to fill DNA gaps that arise during DNA repair, recombination and replication. DNA-dependent DNA polymerases can be classified into six main groups based upon phylogenetic relationships with E. coli polym…	41	8	381.5																																									Ash_59	Ley_59	C7Cdelta_59	Halcyone_61	Heath_61
DNA polymerase	exonuclease, DNA polymerase III, epsilon subunit family. All proteins in this family for which functions are known are components of the DNA polymerase III complex (epsilon subunit). There is, however, an outgroup that includes paralogs in some gamma-proteobacteria and the n-terminal region of DinG from some low GC gram positive bacteria. This family is based on the phylogenomic analysis of JA Ei…	116	8	204																																									Ash_61	Ley_61	C7Cdelta_61	Halcyone_63	Heath_63
DNA polymerase III	crossover junction endodeoxyribonuclease RuvC. Endonuclease that resolves Holliday junction intermediates in genetic recombination. The active form of the protein is a dimer. Structure studies reveals that the catalytic center, comprised of four acidic residues, lies at the bottom of a cleft that fits a DNA duplex. The model hits a single Synechocystis PCC6803 protein at a score of 30, below the …	150	8	127.75																																									Ash_63	Ley_63	C7Cdelta_63	Halcyone_65	Heath_65
Resolvase RuvC	Holliday junction resolvasome, endonuclease subunit [DNA replication, recombination, and repair]... Holliday junction resolvase; Reviewed... Holliday junction resolvases (HJRs) are endonucleases that specifically resolve Holliday junction DNA intermediates during homologous recombination. HJR's occur in archaea, bacteria, and in the mitochondria of certain fungi, however this CD includes only the…	122	31	194.194	Pagassa_60	Honeybear_60	Toothless_58	Tadhana_55	Fern_59	Willow_59	Lucielle_59	Saudage_59	BN12_63	Kawika_63	Kiel007_56	Redbud_56	Rani_56	Eltigre_61	HB10c2_52	Arcticfreeze_60	DevRi_60	Bloom_60	Jacopo_60	Lycanus1_60	Lycanus2_60	Likha_55	Unknown_59	Yerffej_63	Sitara_65	Diva_58	Shelly_62	Xenia_62	Leyra_60	PBL1c_64										Lily_67
	Trimeric dUTP diphosphatases. Trimeric dUTP diphosphatases, or dUTPases, are the most common family of dUTPase, found in bacteria, eukaryotes, and archaea. They catalyze the hydrolysis of the dUTP-Mg complex (dUTP-Mg) into dUMP and pyrophosphate. This reaction is crucial for the preservation of chromosomal integrity as it removes dUTP and therefore reduces the cellular dUTP/dTTP ratio, and preven…	239	1	112
	Trimeric dUTP diphosphatases. Trimeric dUTP diphosphatases, or dUTPases, are the most common family of dUTPase, found in bacteria, eukaryotes, and archaea. They catalyze the hydrolysis of the dUTP-Mg complex (dUTP-Mg) into dUMP and pyrophosphate. This reaction is crucial for the preservation of chromosomal integrity as it removes dUTP and therefore reduces the cellular dUTP/dTTP ratio, and preven…	136	7	174.571																																									Ash_67	Ley_67	C7Cdelta_67	Halcyone_69	Heath_69
RNA polymerase sigma factor	Sigma70, region (SR) 4 refers to the most C-terminal of four conserved domains found in Escherichia coli (Ec) sigma70, the main housekeeping sigma, and related sigma-factors (SFs). A SF is a dissociable subunit of RNA polymerase, it directs bacterial or plastid core RNA polymerase to specific promoter elements located upstream of transcription initiation points. The SR4 of Ec sigma70 and other es…	50	5	363.6																																	Diane_75	Vadim_75	Vegas_75	Hayley_73	Dragolir_60
ArpU family/ArpU-like transcriptional regulator	phage transcriptional regulator, ArpU family. This model represents a family of phage proteins, including ArpU, called a putative autolysin regulatory protein. ArpU was described as a regulator of cellular muramidase-2 of Enterococcus hirae but appears to have been cloned from a prophage. This family appears related to the RinA family of bacteriophage transcriptional activators and to some sporul…	161	31	147.194	Pagassa_62	Honeybear_62	Toothless_60	Tadhana_57	Fern_61	Willow_61	Lucielle_61	Saudage_61	BN12_65	Kawika_65	Kiel007_58	Redbud_58	Rani_58	Eltigre_63	HB10c2_54	Arcticfreeze_62	DevRi_62	Bloom_62	Jacopo_62	Lycanus1_62	Lycanus2_62	Likha_57	Unknown_61	Yerffej_65	Sitara_67	Diva_60	Shelly_64	Xenia_64	Leyra_62	PBL1c_66										Lily_69
	phage transcriptional regulator, ArpU family. This model represents a family of phage proteins, including ArpU, called a putative autolysin regulatory protein. ArpU was described as a regulator of cellular muramidase-2 of Enterococcus hirae but appears to have been cloned from a prophage. This family appears related to the RinA family of bacteriophage transcriptional activators and to some sporul…	167	2	147																															Harrison_73	Paisley_73
RinA transcriptional activaor-like protein	Predicted RNA binding protein (dsRBD-like fold), HicA family [General function prediction only]... YcfA-like protein. The viral, archaeal and bacterial proteins making up this family are similar to the YcfA protein expressed by Escherichia coli. Most of these proteins are hypothetical proteins of unknown function... Predicted RNA binding protein (dsRBD-like fold), HicA family [General function pr…	346	4	74																																	Diane_79	Vadim_79	Vegas_79	Hayley_77
	phage transcriptional activator, RinA family. This model represents a family of phage proteins, including RinA, a transcriptional activator in staphylococcal phage phi 11. This family shows similarity to ArpU, a phage-related putative autolysin regulator, and to some sporulation-specific sigma factors. [Mobile and extrachromosomal element functions, Prophage functions, Regulatory functions, DNA i…	176	5	142																																	Diane_77	Vadim_77	Vegas_77	Hayley_75	Dragolir_61
	Predicted RNA binding protein (dsRBD-like fold), HicA family [General function prediction only]... YcfA-like protein. The viral, archaeal and bacterial proteins making up this family are similar to the YcfA protein expressed by Escherichia coli. Most of these proteins are hypothetical proteins of unknown function... Predicted RNA binding protein (dsRBD-like fold), HicA family [General function pr…	334	9	68.1111																						Likha_62					Shelly_69	Xenia_69	Leyra_67	PBL1c_71	Harrison_76	Paisley_76								Lily_74
	Predicted RNA binding protein (dsRBD-like fold), HicA family [General function prediction only]... YcfA-like protein. The viral, archaeal and bacterial proteins making up this family are similar to the YcfA protein expressed by Escherichia coli. Most of these proteins are hypothetical proteins of unknown function... Predicted RNA binding protein (dsRBD-like fold), HicA family [General function pr…	359	18	71	Pagassa_64	Honeybear_64	Toothless_62	Tadhana_59	Fern_63	Willow_63	Lucielle_63	Saudage_63	BN12_67	Kawika_67	Kiel007_60	Redbud_60	Rani_60	Eltigre_65	HB10c2_56									Yerffej_67	Sitara_70	Diva_62
tRNA-Pro(tgg)	not found
Deoxyuridine 5	SprT-like family. This family represents a domain found in eukaryotes and prokaryotes. The domain contains a characteristic motif of the zinc metallopeptidases. This family includes the bacterial SprT protein... SprT-like family. This family represents a domain found in eukaryotes and prokaryotes. The domain contains a characteristic motif of the zinc metallopeptidases. This family includes the b…	195	12	77.75																																									Ash_73	Ley_73	C7Cdelta_73	Halcyone_73, Halcyone_74	Heath_73, Heath_74
Metallopeptidase	None	52	8	335																																									Ash_78	Ley_78	C7Cdelta_77	Halcyone_79	Heath_79
Serine recombinase	Helix-turn-helix XRE-family like proteins... Predicted transcriptional regulators [Transcription]... Predicted transcriptional regulators [Transcription]... Predicted transcriptional regulator [Transcription]... Plasmid maintenance system antidote protein [General function prediction only]... anaerobic benzoate catabolism transcriptional regulator; Reviewed... Helix-turn-helix XRE-family like pro…	332	6	76.3333																															Harrison_42	Paisley_42	Diane_40	Vadim_40	Vegas_40	Hayley_38
	Resolvase, N terminal domain. The N-terminal domain of the resolvase family contains the active site and the dimer interface. The extended arm at the C-terminus of this domain connects to the C-terminal helix-turn-helix domain of resolvase... Site-specific recombinases, DNA invertase Pin homologs [DNA replication, recombination, and repair]... chromosome segregation protein; Provisional... Serine…	22	6	520																						Likha_59					Shelly_66	Xenia_66	Leyra_64	PBL1c_68										Lily_71
DNA methyltransferase	None	160	8	150.625																																									Ash_82	Ley_82	C7Cdelta_81	Halcyone_83	Heath_83
Phosphomannomutase	None	271	18	75.0556																						Likha_60			Sitara_68		Shelly_67	Xenia_67	Leyra_65	PBL1c_69			Diane_78	Vadim_78	Vegas_78	Hayley_76				Lily_72	Ash_51	Ley_51	C7Cdelta_51	Halcyone_54	Heath_54
Toxin HicA	Predicted RNA binding protein (dsRBD-like fold), HicA family [General function prediction only]... YcfA-like protein. The viral, archaeal and bacterial proteins making up this family are similar to the YcfA protein expressed by Escherichia coli. Most of these proteins are hypothetical proteins of unknown function... Predicted RNA binding protein (dsRBD-like fold), HicA family [General function pr…	346	4	74																																	Diane_79	Vadim_79	Vegas_79	Hayley_77
	Predicted RNA binding protein (dsRBD-like fold), HicA family [General function prediction only]... YcfA-like protein. The viral, archaeal and bacterial proteins making up this family are similar to the YcfA protein expressed by Escherichia coli. Most of these proteins are hypothetical proteins of unknown function... Predicted RNA binding protein (dsRBD-like fold), HicA family [General function pr…	334	9	68.1111																						Likha_62					Shelly_69	Xenia_69	Leyra_67	PBL1c_71	Harrison_76	Paisley_76								Lily_74
	Predicted RNA binding protein (dsRBD-like fold), HicA family [General function prediction only]... YcfA-like protein. The viral, archaeal and bacterial proteins making up this family are similar to the YcfA protein expressed by Escherichia coli. Most of these proteins are hypothetical proteins of unknown function... Predicted RNA binding protein (dsRBD-like fold), HicA family [General function pr…	359	18	71	Pagassa_64	Honeybear_64	Toothless_62	Tadhana_59	Fern_63	Willow_63	Lucielle_63	Saudage_63	BN12_67	Kawika_67	Kiel007_60	Redbud_60	Rani_60	Eltigre_65	HB10c2_56									Yerffej_67	Sitara_70	Diva_62
Antitoxin HicB	Predicted nuclease of the RNAse H fold, HicB family [General function prediction only]... Uncharacterized protein family (UPF0150). This family of small proteins is uncharacterized. In CC_3185 this domain is found next to a DNA binding helix-turn-helix domain pfam01402, which suggests that this is some kind of ligand binding domain. The structure of this domain suggests that these domains oligome…	180	28	138.821	Pagassa_63	Honeybear_63	Toothless_61	Tadhana_58	Fern_62	Willow_62	Lucielle_62	Saudage_62	BN12_66	Kawika_66	Kiel007_59	Redbud_59	Rani_59	Eltigre_64	HB10c2_55							Likha_61	Unknown_62	Yerffej_66	Sitara_69	Diva_61	Shelly_68	Xenia_68	Leyra_66	PBL1c_70	Harrison_75	Paisley_75								Lily_73
	HicB family. This family consists of several bacterial HicB related proteins. The function of HicB is unknown although it is thought to be involved in pilus formation. It has been speculated that HicB performs a function antagonistic to that of pili and yet is necessary for invasion of certain niches... Predicted nuclease of the RNAse H fold, HicB family [General function prediction only]... Pred…	185	4	136																																	Diane_80	Vadim_80	Vegas_80	Hayley_78
	None	68	8	279.625																																									Ash_84	Ley_84	C7Cdelta_83	Halcyone_87	Heath_87
Toxin HicA	Predicted RNA binding protein (dsRBD-like fold), HicA family [General function prediction only]... YcfA-like protein. The viral, archaeal and bacterial proteins making up this family are similar to the YcfA protein expressed by Escherichia coli. Most of these proteins are hypothetical proteins of unknown function... Predicted RNA binding protein (dsRBD-like fold), HicA family [General function pr…	359	18	71	Pagassa_64	Honeybear_64	Toothless_62	Tadhana_59	Fern_63	Willow_63	Lucielle_63	Saudage_63	BN12_67	Kawika_67	Kiel007_60	Redbud_60	Rani_60	Eltigre_65	HB10c2_56									Yerffej_67	Sitara_70	Diva_62
	Predicted RNA binding protein (dsRBD-like fold), HicA family [General function prediction only]... YcfA-like protein. The viral, archaeal and bacterial proteins making up this family are similar to the YcfA protein expressed by Escherichia coli. Most of these proteins are hypothetical proteins of unknown function... Predicted RNA binding protein (dsRBD-like fold), HicA family [General function pr…	334	9	68.1111																						Likha_62					Shelly_69	Xenia_69	Leyra_67	PBL1c_71	Harrison_76	Paisley_76								Lily_74
Transglycosylase	None	182	32	90.5313	Pagassa_65	Honeybear_65	Toothless_63	Tadhana_60	Fern_64	Willow_64	Lucielle_64	Saudage_64	BN12_68	Kawika_70	Kiel007_61	Redbud_61	Rani_61	Eltigre_66	HB10c2_57	Arcticfreeze_65	DevRi_65	Bloom_65	Jacopo_65	Lycanus1_65	Lycanus2_65	Likha_63	Unknown_63	Yerffej_68	Sitara_74	Diva_63	Shelly_70	Xenia_70	Leyra_68	PBL1c_73	Harrison_77	Paisley_77
	None	294	4	90																																	Diane_81	Vadim_81	Vegas_81	Hayley_79
HNH endonuclease/restriction endonuclease McrA	HNH nucleases... Restriction endonuclease [Defense mechanisms]... HNH nucleases; HNH endonuclease signature which is found in viral, prokaryotic, and eukaryotic proteins. The alignment includes members of the large group of homing endonucleases, yeast intron 1 protein, MutS, as well as bacterial colicins, pyocins, and anaredoxins... HNH endonuclease... HNH nucleases... Restriction endonuclease [D…	189	40	111.35	Pagassa_66	Honeybear_66	Toothless_64	Tadhana_61	Fern_65	Willow_65	Lucielle_65	Saudage_65	BN12_69	Kawika_71	Kiel007_62	Redbud_62	Rani_62	Eltigre_67	HB10c2_58	Arcticfreeze_66	DevRi_66	Bloom_66	Jacopo_66	Lycanus1_66	Lycanus2_66	Likha_64	Unknown_64, Unknown_65	Yerffej_69	Sitara_75	Diva_64	Shelly_71	Xenia_71	Leyra_69	PBL1c_74	Harrison_78	Paisley_78	Diane_84	Vadim_84	Vegas_84	Hayley_82	Dragolir_65	LincolnB_72	Wanderer_72
	HNH nucleases... Restriction endonuclease [Defense mechanisms]... HNH nucleases; HNH endonuclease signature which is found in viral, prokaryotic, and eukaryotic proteins. The alignment includes members of the large group of homing endonucleases, yeast intron 1 protein, MutS, as well as bacterial colicins, pyocins, and anaredoxins... HNH endonuclease.	134	3	106.667																																					Dragolir_64	LincolnB_71	Wanderer_71
HNH endonuclease	Not found
[truncated: 3 more columns]

## Sheet: Sheet2
Dr. T call	Phamerator Call	Pham #	Number of members in Pham	mean translation length	Pagassa	Honeybear	Toothless	Tadhana	Fern	Willow	Lucielle	Saudage	BN12	Kawika	Kiel007	Redbud	Rani	Eltigre	HB10c2	Arcticfreeze	DevRi	Bloom	Jacopo	Lycanus1	Lycanus2	Likha	philBB_PL23	Yerffej	Sitara	Diva	Shelly	Xenia	Leyra	PBL1c	Harrison	Paisley	Diane	Vadim	Vegas	Hayley	Dragolir	LincolnB	Wanderer	Lily	Ash	Ley	C7Cdelta	Halcyone	Heath
small terminase	Phage terminase, small subunit... phage terminase, small subunit, putative, P27 family. This model describes a distinct family of phage (and integrated prophage) putative terminase small subunit. Members tend to be adjacent to the phage terminase large subunit gene. [Mobile and extrachromosomal element functions, Prophage functions]... Phage terminase, small subunit... phage terminase, small subu…	242	36	104.194	Pagassa_1	Honeybear_1	Toothless_1	Tadhana_1	Fern_1	Willow_1	Lucielle_1	Saudage_1	BN12_1	Kawika_1	Kiel007_1	Redbud_1	Rani_1	Eltigre_1	HB10c2_1	Arcticfreeze_1	DevRi_1	Bloom_1	Jacopo_1	Lycanus1_1	Lycanus2_1	Likha_1	Unknown_1	Yerffej_1	Sitara_1	Diva_1	Shelly_1	Xenia_1	Leyra_1	PBL1c_1	Harrison_1	Paisley_1	Diane_1	Vadim_1	Vegas_1	Hayley_1
	Phage terminase, small subunit [DNA replication, recombination, and repair]... Phage terminase, small subunit [DNA replication, recombination, and repair]... Phage terminase, small subunit [DNA replication, recombination, and repair].	117	3	204																																					Dragolir_1	LincolnB_1	Wanderer_1
large terminase	Phage terminase-like protein, large subunit [General function prediction only]... Phage Terminase. The majority of the members of this family are bacteriophage proteins, several of which are thought to be terminase large subunit proteins. There are also a number of bacterial proteins of unknown function... Phage terminase-like protein, large subunit [General function prediction only]... Phage Ter…	16	36	574	Pagassa_2	Honeybear_2	Toothless_2	Tadhana_2	Fern_2	Willow_2	Lucielle_2	Saudage_2	BN12_2	Kawika_2	Kiel007_2	Redbud_2	Rani_2	Eltigre_2	HB10c2_2	Arcticfreeze_2	DevRi_2	Bloom_2	Jacopo_2	Lycanus1_2	Lycanus2_2	Likha_2	Unknown_2	Yerffej_2	Sitara_2	Diva_2	Shelly_2	Xenia_2	Leyra_2	PBL1c_2	Harrison_2	Paisley_2	Diane_2	Vadim_2	Vegas_2	Hayley_2
	Phage terminase-like protein, large subunit [General function prediction only]... Phage Terminase. The majority of the members of this family are bacteriophage proteins, several of which are thought to be terminase large subunit proteins. There are also a number of bacterial proteins of unknown function... Phage terminase-like protein, large subunit [General function prediction only]... Phage Ter…	20	3	530																																					Dragolir_2	LincolnB_2	Wanderer_2
	Phage terminase, large subunit GpA [Replication, recombination and repair]... Phage terminase large subunit (GpA). This family consists of several phage terminase large subunit proteins as well as related sequences from several bacterial species. The DNA packaging enzyme of bacteriophage lambda, terminase, is a heteromultimer composed of a small subunit, gpNu1, and a large subunit, gpA, products …	13	1	619																																								Lily_2
	phage uncharacterized protein (putative large terminase), C-terminal domain. This model represents the C-terminal region of a set of phage proteins typically about 400-500 amino acids in length, although some members are considerably shorter. An article on Methanobacterium phage Psi-M2 ( calls the member from that phage, ORF9, a putative large terminase subunit, and ORF8 a candidate terminase sma…	15	8	588.75																																									Ash_3	Ley_3	C7Cdelta_3	Halcyone_6	Heath_6
holin	Protein of unknown function (DUF2762). Members in this family of proteins are annotated as holin-like protein BhlA however this cannot be confirmed... Protein of unknown function (DUF2762). Members in this family of proteins are annotated as holin-like protein BhlA however this cannot be confirmed... Protein of unknown function (DUF2762). Members in this family of proteins are annotated as holin-…	328	40	78.625	Pagassa_20	Honeybear_20	Toothless_20	Tadhana_20	Fern_20	Willow_20	Lucielle_20	Saudage_20	BN12_20	Kawika_20	Kiel007_20	Redbud_20	Rani_20	Eltigre_20	HB10c2_20	Arcticfreeze_20	DevRi_20	Bloom_20	Jacopo_20	Lycanus1_20	Lycanus2_20	Likha_20	Unknown_20	Yerffej_20	Sitara_20	Diva_20	Shelly_20	Xenia_20	Leyra_20	PBL1c_20	Harrison_20	Paisley_20	Diane_20	Vadim_20	Vegas_20	Hayley_20	Dragolir_20	LincolnB_20	Wanderer_20	Lily_28
	N-acetylmuramoyl-L-alanine amidase or MurNAc-LAA (also known as peptidoglycan aminohydrolase, NAMLA amidase, NAMLAA, Amidase 3, and peptidoglycan amidase; EC 3.5.1.28) is an autolysin that hydrolyzes the amide bond between N-acetylmuramoyl and L-amino acids in certain cell wall glycopeptides. These proteins are Zn-dependent peptidases with highly conserved residues involved in cation co-ordinatio…	69	8	288																																									Ash_21	Ley_21	C7Cdelta_21	Halcyone_23	Heath_23
N-acetylmuramoyl-L-alanine amidase	Peptidoglycan recognition proteins (PGRPs) are pattern recognition receptors that bind, and in certain cases, hydrolyze peptidoglycans (PGNs) of bacterial cell walls. PGRPs have been divided into three classes: short PGRPs (PGRP-S), that are small (20 kDa) extracellular proteins; intermediate PGRPs (PGRP-I) that are 40-45 kDa and are predicted to be transmembrane proteins; and long PGRPs (PGRP-L)…	101	40	223.8	Pagassa_21	Honeybear_21	Toothless_21	Tadhana_21	Fern_21	Willow_21	Lucielle_21	Saudage_21	BN12_21	Kawika_21	Kiel007_21	Redbud_21	Rani_21	Eltigre_21	HB10c2_21	Arcticfreeze_21	DevRi_21	Bloom_21	Jacopo_21	Lycanus1_21	Lycanus2_21	Likha_21	Unknown_21	Yerffej_21	Sitara_21	Diva_21	Shelly_21	Xenia_21	Leyra_21	PBL1c_21	Harrison_21	Paisley_21	Diane_21	Vadim_21	Vegas_21	Hayley_21	Dragolir_21	LincolnB_21	Wanderer_21	Lily_29
	None (no call made)	343	1	75
RinA transcriptional activator-like protein	Predicted RNA binding protein (dsRBD-like fold), HicA family [General function prediction only]... YcfA-like protein. The viral, archaeal and bacterial proteins making up this family are similar to the YcfA protein expressed by Escherichia coli. Most of these proteins are hypothetical proteins of unknown function... Predicted RNA binding protein (dsRBD-like fold), HicA family [General function pr…	346	4	74																																	Diane_79	Vadim_79	Vegas_79	Hayley_77
	phage transcriptional activator, RinA family. This model represents a family of phage proteins, including RinA, a transcriptional activator in staphylococcal phage phi 11. This family shows similarity to ArpU, a phage-related putative autolysin regulator, and to some sporulation-specific sigma factors. [Mobile and extrachromosomal element functions, Prophage functions, Regulatory functions, DNA i…	176	5	142																																	Diane_77	Vadim_77	Vegas_77	Hayley_75	Dragolir_61
	Predicted RNA binding protein (dsRBD-like fold), HicA family [General function prediction only]... YcfA-like protein. The viral, archaeal and bacterial proteins making up this family are similar to the YcfA protein expressed by Escherichia coli. Most of these proteins are hypothetical proteins of unknown function... Predicted RNA binding protein (dsRBD-like fold), HicA family [General function pr…	334	9	68.1111																						Likha_62					Shelly_69	Xenia_69	Leyra_67	PBL1c_71	Harrison_76	Paisley_76								Lily_74
	Predicted RNA binding protein (dsRBD-like fold), HicA family [General function prediction only]... YcfA-like protein. The viral, archaeal and bacterial proteins making up this family are similar to the YcfA protein expressed by Escherichia coli. Most of these proteins are hypothetical proteins of unknown function... Predicted RNA binding protein (dsRBD-like fold), HicA family [General function pr…	359	18	71	Pagassa_64	Honeybear_64	Toothless_62	Tadhana_59	Fern_63	Willow_63	Lucielle_63	Saudage_63	BN12_67	Kawika_67	Kiel007_60	Redbud_60	Rani_60	Eltigre_65	HB10c2_56									Yerffej_67	Sitara_70	Diva_62
portal protein	Phage-related protein [Function unknown]... Phage portal protein. Bacteriophage portal proteins form a dodecamer and is located at a five-fold vertex of the viral capsid. The portal complex forms a channel through which the viral DNA is packaged into the capsid, and exits during infection. The portal protein is though to rotate during DNA packaging. Portal proteins from different phage show littl…	34	36	417	Pagassa_3	Honeybear_3	Toothless_3	Tadhana_3	Fern_3	Willow_3	Lucielle_3	Saudage_3	BN12_3	Kawika_3	Kiel007_3	Redbud_3	Rani_3	Eltigre_3	HB10c2_3	Arcticfreeze_3	DevRi_3	Bloom_3	Jacopo_3	Lycanus1_3	Lycanus2_3	Likha_3	Unknown_3	Yerffej_3	Sitara_3	Diva_3	Shelly_3	Xenia_3	Leyra_3	PBL1c_3	Harrison_3	Paisley_3	Diane_3	Vadim_3	Vegas_3	Hayley_3
	Phage-related protein [Function unknown]... Phage portal protein. Bacteriophage portal proteins form a dodecamer and is located at a five-fold vertex of the viral capsid. The portal complex forms a channel through which the viral DNA is packaged into the capsid, and exits during infection. The portal protein is though to rotate during DNA packaging. Portal proteins from different phage show littl…	30	3	454																																					Dragolir_3	LincolnB_3	Wanderer_3
	Bacteriophage capsid protein [General function prediction only]... Phage portal protein, lambda family. This protein forms a hole, or portal, that enables DNA passage during packaging and ejection. It also forms the junction between the phage capsid and the tail proteins... phage portal protein, lambda family. This model represents one of several distantly related families of phage portal protein…	23	1	519																																								Lily_4
	Phage portal protein, SPP1 Gp6-like. This protein forms a hole, or portal, that enables DNA passage during packaging and ejection. It also forms the junction between the phage head (capsid) and the tail proteins. During SPP1 morphogenesis, Gp6 participates in the procapsid assembly reaction. This family also includes the old Pfam family Phage_min_cap (PF05126)... Phage portal protein, SPP1 Gp6-li…	28	8	457.125																																									Ash_4	Ley_4	C7Cdelta_4	Halcyone_7	Heath_7
Clp protease ClpP	Serine dehydrogenase proteinase. This family of archaebacterial proteins, formerly known as DUF114, has been found to be a serine dehydrogenase proteinase distantly related to ClpP proteinases that belong to the serine proteinase superfamily. The family has a catalytic triad of Ser, Asp, His residues, which shows an altered residue ordering compared with the ClpP proteinases but similar to that o…	46	1	373																																								Lily_5
	Serine dehydrogenase proteinase. This family of archaebacterial proteins, formerly known as DUF114, has been found to be a serine dehydrogenase proteinase distantly related to ClpP proteinases that belong to the serine proteinase superfamily. The family has a catalytic triad of Ser, Asp, His residues, which shows an altered residue ordering compared with the ClpP proteinases but similar to that o…	93	36	239.944	Pagassa_4	Honeybear_4	Toothless_4	Tadhana_4	Fern_4	Willow_4	Lucielle_4	Saudage_4	BN12_4	Kawika_4	Kiel007_4	Redbud_4	Rani_4	Eltigre_4	HB10c2_4	Arcticfreeze_4	DevRi_4	Bloom_4	Jacopo_4	Lycanus1_4	Lycanus2_4	Likha_4	Unknown_4	Yerffej_4	Sitara_4	Diva_4	Shelly_4	Xenia_4	Leyra_4	PBL1c_4	Harrison_4	Paisley_4	Diane_4	Vadim_4	Vegas_4	Hayley_4
Capsid maturation protease	Phage head maturation protease [General function prediction only]... Caudovirus prohead protease. Family of Caudovirus prohead proteases also found in a number of bacteria possibly as the result of horizontal transfer... phage prohead protease, HK97 family. This model describes the prohead protease of HK97 and related phage. It is generally encoded next to the gene for the capsid protein that it …	126	3	189																																					Dragolir_4	LincolnB_4	Wanderer_4
Minor capsid protein	Phage minor capsid protein 2. Family of related phage minor capsid proteins... Phage minor capsid protein 2. Family of related phage minor capsid proteins... Phage minor capsid protein 2. Family of related phage minor capsid proteins... Phage minor capsid protein 2. Family of related phage minor capsid proteins... Phage minor capsid protein 2. Family of related phage minor capsid proteins... Phag…	70	8	286																																									Ash_5	Ley_5	C7Cdelta_5	Halcyone_8	Heath_8
scaffold protein	None	62	8	311.5																																									Ash_7	Ley_7	C7Cdelta_7	Halcyone_10	Heath_10
major capsid protein	Phage capsid family. Family of bacteriophage hypothetical proteins and capsid proteins... phage major capsid protein, HK97 family. This model family represents the major capsid protein component of the heads (capsids) of bacteriophage HK97, phi-105, P27, and related phage. This model represents one of several analogous families lacking detectable sequence similarity. The gene encoding this compon…	40	3	389.667																																					Dragolir_5	LincolnB_5	Wanderer_5
	Phage capsid family. Family of bacteriophage hypothetical proteins and capsid proteins... phage major capsid protein, HK97 family. This model family represents the major capsid protein component of the heads (capsids) of bacteriophage HK97, phi-105, P27, and related phage. This model represents one of several analogous families lacking detectable sequence similarity. The gene encoding this compon…	42	36	375.472	Pagassa_5	Honeybear_5	Toothless_5	Tadhana_5	Fern_5	Willow_5	Lucielle_5	Saudage_5	BN12_5	Kawika_5	Kiel007_5	Redbud_5	Rani_5	Eltigre_5	HB10c2_5	Arcticfreeze_5	DevRi_5	Bloom_5	Jacopo_5	Lycanus1_5	Lycanus2_5	Likha_5	Unknown_5	Yerffej_5	Sitara_5	Diva_5	Shelly_5	Xenia_5	Leyra_5	PBL1c_5	Harrison_5	Paisley_5	Diane_5	Vadim_5	Vegas_5	Hayley_5
	None	206	8	127																																									Ash_8	Ley_8	C7Cdelta_8	Halcyone_11	Heath_11
	Phage major capsid protein E. Major capsid protein E is involved with the stabilisation of the condensed form of the DNA molecule in phage heads.	57	1	342																																								Lily_7
head-tail connector complex protein	uncharacterized phage protein (possible DNA packaging). This model describes a small (~ 100 amino acids) protein found in phage and in putative prophage regions of a number of bacterial genomes. Members have been annotated in some cases as a possible DNA packaging protein, but the source of this annotation was not traced during construction of this model. [Mobile and extrachromosomal element func…	269	3	99																																					Dragolir_6	LincolnB_6	Wanderer_6
	uncharacterized phage protein (possible DNA packaging). This model describes a small (~ 100 amino acids) protein found in phage and in putative prophage regions of a number of bacterial genomes. Members have been annotated in some cases as a possible DNA packaging protein, but the source of this annotation was not traced during construction of this model. [Mobile and extrachromosomal element func…	301	36	87	Pagassa_7	Honeybear_7	Toothless_7	Tadhana_7	Fern_7	Willow_7	Lucielle_7	Saudage_7	BN12_7	Kawika_7	Kiel007_7	Redbud_7	Rani_7	Eltigre_7	HB10c2_7	Arcticfreeze_7	DevRi_7	Bloom_7	Jacopo_7	Lycanus1_7	Lycanus2_7	Likha_7	Unknown_7	Yerffej_7	Sitara_7	Diva_7	Shelly_7	Xenia_7	Leyra_7	PBL1c_7	Harrison_7	Paisley_7	Diane_7	Vadim_7	Vegas_7	Hayley_7
head-tail connector complex protein	Bacteriophage head-tail adaptor [General function prediction only]... Phage head-tail joining protein... phage head-tail adaptor, putative, SPP1 family. This family describes a small protein of about 100 amino acids found in bacteriophage and in bacterial prophage regions. Examples include gp9 of phage HK022 and gp16 of phage SPP1. This minor structural protein is suggested to be a head-tail adap…	254	39	105.744	Pagassa_8	Honeybear_8	Toothless_8	Tadhana_8	Fern_8	Willow_8	Lucielle_8	Saudage_8	BN12_8	Kawika_8	Kiel007_8	Redbud_8	Rani_8	Eltigre_8	HB10c2_8	Arcticfreeze_8	DevRi_8	Bloom_8	Jacopo_8	Lycanus1_8	Lycanus2_8	Likha_8	Unknown_8	Yerffej_8	Sitara_8	Diva_8	Shelly_8	Xenia_8	Leyra_8	PBL1c_8	Harrison_8	Paisley_8	Diane_8	Vadim_8	Vegas_8	Hayley_8	Dragolir_8	LincolnB_8	Wanderer_8
capside maturation protease	None *Dragolir Included*	247	9	109																															Harrison_10	Paisley_10	Diane_10	Vadim_10	Vegas_10	Hayley_10	Dragolir_10	LincolnB_10	Wanderer_10
tail protein	Protein of unknown function (DUF3168). This family of proteins has no known function but is likely to be a component of bacteriophage... Protein of unknown function (DUF3168). This family of proteins has no known function but is likely to be a component of bacteriophage... Protein of unknown function (DUF3168). This family of proteins has no known function but is likely to be a component of bacte…	198	30	131	Pagassa_10	Honeybear_10	Toothless_10	Tadhana_10	Fern_10	Willow_10	Lucielle_10	Saudage_10	BN12_10	Kawika_10	Kiel007_10	Redbud_10	Rani_10	Eltigre_10	HB10c2_10	Arcticfreeze_10	DevRi_10	Bloom_10	Jacopo_10	Lycanus1_10	Lycanus2_10	Likha_10	Unknown_10	Yerffej_10	Sitara_10	Diva_10	Shelly_10	Xenia_10	Leyra_10	PBL1c_10
	None	131	1	183																																								Lily_10
major tail protein	Predicted secreted protein [Function unknown]... Phage major tail protein 2. characterized members are major tail proteins from various phage, including lactococcal temperate bacteriophage TP901-1... phage major tail protein, TP901-1 family. This family includes the members of pfam06199 but is broader. Characterized members are major tail proteins from various phage, including lactococcal tempera…	170	30	145	Pagassa_11	Honeybear_11	Toothless_11	Tadhana_11	Fern_11	Willow_11	Lucielle_11	Saudage_11	BN12_11	Kawika_11	Kiel007_11	Redbud_11	Rani_11	Eltigre_11	HB10c2_11	Arcticfreeze_11	DevRi_11	Bloom_11	Jacopo_11	Lycanus1_11	Lycanus2_11	Likha_11	Unknown_11	Yerffej_11	Sitara_11	Diva_11	Shelly_11	Xenia_11	Leyra_11	PBL1c_11
tail sheath protein	major tail sheath protein; Provisional... Phage tail sheath protein FI [General function prediction only]... Phage tail sheath protein. This family includes a variety of phage tail sheath proteins.	27	1	478																																								Lily_13
tail tube protein	phage contractile tail tube protein, P2 family. The tails of some phage are contractile. This model represents the tail tube, or tail core, protein of the contractile tail of phage P2, and homologous proteins from additional phage. [Mobile and extrachromosomal element functions, Prophage functions]... major tail tube protein; Provisional... Phage tail tube protein FII. The major structural compon…	140	1	172																																								Lily_14
tail tape measure protein	membrane protein P6... Phage-related minor tail protein [Function unknown]... Phage-related tail protein [Function unknown]... Phage-related protein [Function unknown]... Phage-related minor tail protein. Members of this family are found in putative phage tail tape measure proteins... phage tail tape measure protein, TP901 family, core region. This model represents a reasonably well conserved cor…	4	30	878	Pagassa_14	Honeybear_14	Toothless_14	Tadhana_14	Fern_14	Willow_14	Lucielle_14	Saudage_14	BN12_14	Kawika_14	Kiel007_14	Redbud_14	Rani_14	Eltigre_14	HB10c2_14	Arcticfreeze_14	DevRi_14	Bloom_14	Jacopo_14	Lycanus1_14	Lycanus2_14	Likha_14	Unknown_14	Yerffej_14	Sitara_14	Diva_14	Shelly_14	Xenia_14	Leyra_14	PBL1c_14
	tape measure domain. Proteins containing this domain are strictly bacterial, including bacteriophage and prophage regions of bacterial genomes. Most members are 800 to 1800 amino acids long, making them among the longest predicted proteins of their respective phage genomes, where they are encoded in tail protein regions. This roughly 80-residue domain described here usually begins between residue…	5	1	837																																								Lily_17
	putative phage tail component, N-terminal domain. This model represents the best-conserved region of about 125 amino acids, toward the N-terminus, of a family of proteins from temperate phage of a number of Gram-positive bacteria. These phage proteins range in length from 230 to 525 amino acids. [Mobile and extrachromosomal element functions, Prophage functions]... Phage-related protein [Function…	25	8	485																																									Ash_17	Ley_17	C7Cdelta_17	Halcyone_19	Heath_19
	putative minor structural protein... membrane protein P6... Chromosome segregation ATPases [Cell division and chromosome partitioning]... Phage-related minor tail protein [Function unknown]... Phage-related tail protein [Function unknown]... Phage-related protein [Function unknown]... Phage-related minor tail protein. Members of this family are found in putative phage tail tape measure proteins..…	1	9	1233.67																															Harrison_14	Paisley_14	Diane_14	Vadim_14	Vegas_14	Hayley_14	Dragolir_14	LincolnB_14	Wanderer_14
tail protein	Phage tail protein. This family consists of several Siphovirus and other phage tail component proteins as well as some bacterial proteins of unknown function... Phage tail protein. This family consists of several Siphovirus and other phage tail component proteins as well as some bacterial proteins of unknown function... Phage tail protein. This family consists of several Siphovirus and other phag…	66	39	284.462	Pagassa_15	Honeybear_15	Toothless_15	Tadhana_15	Fern_15	Willow_15	Lucielle_15	Saudage_15	BN12_15	Kawika_15	Kiel007_15	Redbud_15	Rani_15	Eltigre_15	HB10c2_15	Arcticfreeze_15	DevRi_15	Bloom_15	Jacopo_15	Lycanus1_15	Lycanus2_15	Likha_15	Unknown_15	Yerffej_15	Sitara_15	Diva_15	Shelly_15	Xenia_15	Leyra_15	PBL1c_15	Harrison_15	Paisley_15	Diane_15	Vadim_15	Vegas_15	Hayley_15	Dragolir_15	LincolnB_15	Wanderer_15
	None	365	1	69																																								Lily_18
	Phage-related protein [Function unknown]... Prophage endopeptidase tail. This family is of prophage tail proteins that are probably acting as endopeptidases... phage minor structural protein, N-terminal region. This model represents the conserved N-terminal region, typically from about residue 25 to about residue 350, of a family of uncharacterized phage proteins 500 to 1700 residues in length. […	6	8	773																																									Ash_18	Ley_18	C7Cdelta_18	Halcyone_20	Heath_20
late control protein	tail protein; Provisional... Phage protein D [General function prediction only]... Phage late control gene D protein (GPD). This family includes a number of phage late control gene D proteins and related bacterial sequences. This family also includes Bacteriophage Mu P proteins and related sequences.	56	1	342																																								Lily_19
baseplate assembly protein	Phage P2 baseplate assembly protein gpV [General function prediction only]... Phage-related baseplate assembly protein. Family of phage baseplate assembly proteins responsible for forming the small spike at the end of the tail. Also found in bacteria, probably the result of horizontal transmission... phage baseplate assembly protein V. This model describes a family of phage (and bacteriocin) prot…	209	1	125																																								Lily_20
head-tail connector protein	Phage protein U [General function prediction only]... Phage P2 GpU. This family consists of several bacterial and phage proteins of around 130 residues in length which seem to be related to the bacteriophage P2 GpU protein which is thought to be involved in tail assembly.	190	1	133																																								Lily_21
baseplate wedge	baseplate wedge subunit; Provisional... Phage baseplate assembly protein W [General function prediction only]... Gene 25-like lysozyme. This family includes the phage protein Gene 25 from T4 which is a structural component of the outer wedge of the baseplate that has acidic lysozyme activity. The family also includes relatives from bacteria that are also presumably lysozymes.	249	1	108																																								Lily_22
baseplate protein	baseplate assembly protein; Provisional... Uncharacterized homolog of phage Mu protein gp47 [Function unknown]... Phage-related baseplate assembly protein [General function prediction only]... Baseplate J-like protein. The P2 bacteriophage J protein lies at the edge of the baseplate. This family also includes a number of bacterial homologues, which are thought to have been horizontally transferre…	45	1	374																																								Lily_23
tail protein	Siphovirus ReqiPepy6 Gp37-like protein. This family includes numerous phage proteins from Siphoviruses. The function of this protein is uncertain, but it is related to pfam06605. In Rhodococcus phage ReqiPepy6 this protein is called Gp37... Siphovirus ReqiPepy6 Gp37-like protein. This family includes numerous phage proteins from Siphoviruses. The function of this protein is uncertain, but it is r…	47	39	371.923	Pagassa_16	Honeybear_16	Toothless_16	Tadhana_16	Fern_16	Willow_16	Lucielle_16	Saudage_16	BN12_16	Kawika_16	Kiel007_16	Redbud_16	Rani_16	Eltigre_16	HB10c2_16	Arcticfreeze_16	DevRi_16	Bloom_16	Jacopo_16	Lycanus1_16	Lycanus2_16	Likha_16	Unknown_16	Yerffej_16	Sitara_16	Diva_16	Shelly_16	Xenia_16	Leyra_16	PBL1c_16	Harrison_16	Paisley_16	Diane_16	Vadim_16	Vegas_16	Hayley_16	Dragolir_16	LincolnB_16	Wanderer_16
	phage tail protein, P2 protein I family. This model represents the family of phage P2 protein I and related tail proteins from a number of temperate phage of Gram-negative bacteria. This model is built as a fragment model and identifies some phage tail proteins with strong but local similarity to members of the seed alignment. [Mobile and extrachromosomal element functions, Prophage functions]...…	127	1	187																																								Lily_24
	XkdW protein. This protein of approx. 100 residues contains two alpha helices and two beta strands and is probably monomeric. It is expressed in bacteria but is probably viral in origin. Its function is unknown... XkdW protein. This protein of approx. 100 residues contains two alpha helices and two beta strands and is probably monomeric. It is expressed in bacteria but is probably viral in origin…	169	8	145																																									Ash_19	Ley_19	C7Cdelta_19	Halcyone_21	Heath_21
tail protein	None	53	39	359.923	Pagassa_17	Honeybear_17	Toothless_17	Tadhana_17	Fern_17	Willow_17	Lucielle_17	Saudage_17	BN12_17	Kawika_17	Kiel007_17	Redbud_17	Rani_17	Eltigre_17	HB10c2_17	Arcticfreeze_17	DevRi_17	Bloom_17	Jacopo_17	Lycanus1_17	Lycanus2_17	Likha_17	Unknown_17	Yerffej_17	Sitara_17	Diva_17	Shelly_17	Xenia_17	Leyra_17	PBL1c_17	Harrison_17	Paisley_17	Diane_17	Vadim_17	Vegas_17	Hayley_17	Dragolir_17	LincolnB_17	Wanderer_17
	Phage-related tail fibre protein [General function prediction only].	36	1	411																																								Lily_25
holin	Protein of unknown function (DUF2762). Members in this family of proteins are annotated as holin-like protein BhlA however this cannot be confirmed... Protein of unknown function (DUF2762). Members in this family of proteins are annotated as holin-like protein BhlA however this cannot be confirmed... Protein of unknown function (DUF2762). Members in this family of proteins are annotated as holin-…	328	40	78.625	Pagassa_20	Honeybear_20	Toothless_20	Tadhana_20	Fern_20	Willow_20	Lucielle_20	Saudage_20	BN12_20	Kawika_20	Kiel007_20	Redbud_20	Rani_20	Eltigre_20	HB10c2_20	Arcticfreeze_20	DevRi_20	Bloom_20	Jacopo_20	Lycanus1_20	Lycanus2_20	Likha_20	Unknown_20	Yerffej_20	Sitara_20	Diva_20	Shelly_20	Xenia_20	Leyra_20	PBL1c_20	Harrison_20	Paisley_20	Diane_20	Vadim_20	Vegas_20	Hayley_20	Dragolir_20	LincolnB_20	Wanderer_20	Lily_28
	N-acetylmuramoyl-L-alanine amidase or MurNAc-LAA (also known as peptidoglycan aminohydrolase, NAMLA amidase, NAMLAA, Amidase 3, and peptidoglycan amidase; EC 3.5.1.28) is an autolysin that hydrolyzes the amide bond between N-acetylmuramoyl and L-amino acids in certain cell wall glycopeptides. These proteins are Zn-dependent peptidases with highly conserved residues involved in cation co-ordinatio…	69	8	288																																									Ash_21	Ley_21	C7Cdelta_21	Halcyone_23	Heath_23
N-acetylmuramoyl-L-alanine amidase	Peptidoglycan recognition proteins (PGRPs) are pattern recognition receptors that bind, and in certain cases, hydrolyze peptidoglycans (PGNs) of bacterial cell walls. PGRPs have been divided into three classes: short PGRPs (PGRP-S), that are small (20 kDa) extracellular proteins; intermediate PGRPs (PGRP-I) that are 40-45 kDa and are predicted to be transmembrane proteins; and long PGRPs (PGRP-L)…	101	40	223.8	Pagassa_21	Honeybear_21	Toothless_21	Tadhana_21	Fern_21	Willow_21	Lucielle_21	Saudage_21	BN12_21	Kawika_21	Kiel007_21	Redbud_21	Rani_21	Eltigre_21	HB10c2_21	Arcticfreeze_21	DevRi_21	Bloom_21	Jacopo_21	Lycanus1_21	Lycanus2_21	Likha_21	Unknown_21	Yerffej_21	Sitara_21	Diva_21	Shelly_21	Xenia_21	Leyra_21	PBL1c_21	Harrison_21	Paisley_21	Diane_21	Vadim_21	Vegas_21	Hayley_21	Dragolir_21	LincolnB_21	Wanderer_21	Lily_29
	None	343	1	75
Putative acetyltransferase	None	157	4	154																																	Diane_22	Vadim_22	Vegas_22	Hayley_22
holin	None	308	40	80.175	Pagassa_22	Honeybear_22	Toothless_22	Tadhana_22	Fern_22	Willow_22	Lucielle_22	Saudage_22	BN12_22	Kawika_22	Kiel007_22	Redbud_22	Rani_22	Eltigre_22	HB10c2_22	Arcticfreeze_22	DevRi_22	Bloom_22	Jacopo_22	Lycanus1_22	Lycanus2_22	Likha_22	Unknown_23	Yerffej_22	Sitara_22	Diva_22	Shelly_22	Xenia_22	Leyra_22	PBL1c_22	Harrison_23	Paisley_23	Diane_23	Vadim_23	Vegas_23	Hayley_23	Dragolir_22	LincolnB_23	Wanderer_23	Lily_30
ABC-Like transporter protein	None	202	3	120.667																							Unknown_25								Harrison_25	Paisley_25
transposase	Transposase and inactivated derivatives [DNA replication, recombination, and repair]... Transposase, Mutator family... MULE transposase domain. This domain was identified by Babu and colleagues... Transposase and inactivated derivatives [DNA replication, recombination, and repair]... Transposase, Mutator family... MULE transposase domain. This domain was identified by Babu and colleagues... Trans…	38	4	407									BN12_27																								Diane_30	Vadim_30	Vegas_30
	Transposase and inactivated derivatives [DNA replication, recombination, and repair]... Putative transposase of IS4/5 family (DUF4096)... Transposase and inactivated derivatives [DNA replication, recombination, and repair]... Putative transposase of IS4/5 family (DUF4096).	212	2	100
	None	327	1	79
	Transposase and inactivated derivatives [DNA replication, recombination, and repair]... Transposase DDE domain. Transposase proteins are necessary for efficient DNA transposition. This domain is a member of the DDE superfamily, which contain three carboxylate residues that are believed to be responsible for coordinating metal ions needed for catalysis. The catalytic activity of this enzyme involv…	217	1	122
	Transposase and inactivated derivatives [DNA replication, recombination, and repair]... Transposase IS200 like. Transposases are needed for efficient transposition of the insertion sequence or transposon DNA. This family includes transposases for IS200 from Escherichia coli.	191	1	133
	Transposase and inactivated derivatives [DNA replication, recombination, and repair]... Transposase. Transposase proteins are necessary for efficient DNA transposition. This family consists of various Escherichia coli insertion elements and other bacterial transposases some of which are members of the IS3 family... Homeodomain-like domain... Helix-turn-helix domain. This helix-turn-helix domain i…	104	5	227																									Sitara_29	Diva_29	Shelly_29	Xenia_29	Leyra_29
	Transposase and inactivated derivatives [DNA replication, recombination, and repair]... Transposase. Transposase proteins are necessary for efficient DNA transposition. This family consists of various Escherichia coli insertion elements and other bacterial transposases some of which are members of the IS3 family... Helix-turn-helix domain. This helix-turn-helix domain is often found in transposas…	284	5	93																									Sitara_36	Diva_36	Shelly_36	Xenia_36		PBL1c_32
Toxin-like protein	Methyl-accepting chemotaxis protein [Cell motility and secretion / Signal transduction mechanisms]... Pre-toxin TG. PT-TG is a conserved region found in many bacterial toxin proteins. It could function as a linker that links N-terminal secretion-related domain and C-terminal toxin domain. It contains a TG motif... Methyl-accepting chemotaxis protein [Cell motility and secretion / Signal transduct…	11	10	675.3	Pagassa_24	Honeybear_24	Toothless_24	Tadhana_24	Fern_24	Willow_24	Lucielle_24	Saudage_24		Kawika_24												Likha_25
Transcriptional regulator	None	310	10	85	Pagassa_28	Honeybear_28	Toothless_28	Tadhana_28	Fern_28	Willow_28	Lucielle_28	Saudage_28	BN12_33	Kawika_28
Toxin	Ricin-type beta-trefoil. Carbohydrate-binding domain formed from presumed gene triplication... Ricin-type beta-trefoil; Carbohydrate-binding domain formed from presumed gene triplication. The domain is found in a variety of molecules serving diverse functions such as enzymatic activity, inhibitory toxicity and signal transduction. Highly specific ligand binding occurs on exposed surfaces of the c…	3	4	975																							Unknown_27	Yerffej_26							Harrison_27	Paisley_27
	Aerolysin toxin. This family represents the pore forming lobe of aerolysin... Aerolysin toxin. This family represents the pore forming lobe of aerolysin... Clostridium epsilon toxin ETX/Bacillus mosquitocidal toxin MTX2. This family appears to be distantly related to pfam01117.	61	1	317																																					Dragolir_24
XRE family transcriptional regulator
Cro/C1-type HTH DNA-binding domain. This is a helix-turn-helix domain that probably binds to DNA... Cro/C1-type HTH DNA-binding domain. This is a helix-turn-helix domain that probably binds to DNA... Cro/C1-type HTH DNA-binding domain. This is a helix-turn-helix domain that probably binds to DNA... Cro/C1-type HTH DNA-binding domain. This is a helix-turn-helix domain that probably binds to DNA...…	358	8	71	Arcticfreeze_31			Bloom_31		DevRi_31			Dragolir_25									Jacopo_31									Lycanus1_31	Lycanus2_31
Transcriptional regulator	Cro/C1-type HTH DNA-binding domain. This is a helix-turn-helix domain that probably binds to DNA... Cro/C1-type HTH DNA-binding domain. This is a helix-turn-helix domain that probably binds to DNA.	159	2	152																															Harrison_31	Paisley_31
	Cro/C1-type HTH DNA-binding domain. This is a helix-turn-helix domain that probably binds to DNA... Cro/C1-type HTH DNA-binding domain. This is a helix-turn-helix domain that probably binds to DNA... Cro/C1-type HTH DNA-binding domain. This is a helix-turn-helix domain that probably binds to DNA... Cro/C1-type HTH DNA-binding domain. This is a helix-turn-helix domain that probably binds to DNA...…	358	8	71																Arcticfreeze_31	DevRi_31	Bloom_31	Jacopo_31	Lycanus1_31	Lycanus2_31			Yerffej_31													Dragolir_25
Ankyrin-repeat containing protein	None	302	4	75									BN12_26																								Diane_31	Vadim_31	Vegas_31
GTP pyrophosphokinase-like protein	Nucleotidyltransferase (NT) domain of RelA- and SpoT-like ppGpp synthetases and hydrolases. This family includes the catalytic domains of Escherichia coli ppGpp synthetase (RelA), ppGpp synthetase/hydrolase (SpoT), and related proteins. RelA synthesizes (p)ppGpp in response to amino-acid starvation and in association with ribosomes. (p)ppGpp triggers the bacterial stringent response. SpoT catalyz…	106	7	224																Arcticfreeze_23	DevRi_23	Bloom_23	Jacopo_23	Lycanus1_23	Lycanus2_23																			Lily_31
Arc-like DNA binding protein	None	391	4	62																																	Diane_32	Vadim_32	Vegas_32	Hayley_30
Cro-C1 family transcriptional regulator	Helix-turn-helix XRE-family like proteins... Predicted transcriptional regulators [Transcription]... Predicted transcriptional regulator [Transcription]... Helix-turn-helix XRE-family like proteins. Prokaryotic DNA binding proteins belonging to the xenobiotic response element family of transcriptional regulators... Helix-turn-helix. This large family of DNA binding helix-turn helix proteins inclu…	260	3	83.6667																																					Dragolir_33			Lily_37
Stress protein	None	152	4	159																																	Diane_35	Vadim_35	Vegas_35	Hayley_33
Integrase	integron integrase. Members of this family are integrases associated with integrons (and super-integrons), which are systems for incorporating and expressing cassettes of laterally transferred DNA. Incorporation occurs at an attI site. A super-integron, as in Vibrio sp., may include over 100 cassettes. This family belongs to the phage integrase family (pfam00589) that also includes recombinases X…	43	10	381	Pagassa_29	Honeybear_29	Toothless_29	Tadhana_29	Fern_29	Willow_29	Lucielle_29	Saudage_29	BN12_34	Kawika_29
	integron integrase. Members of this family are integrases associated with integrons (and super-integrons), which are systems for incorporating and expressing cassettes of laterally transferred DNA. Incorporation occurs at an attI site. A super-integron, as in Vibrio sp., may include over 100 cassettes. This family belongs to the phage integrase family (pfam00589) that also includes recombinases X…	35	7	412.429																																	Diane_37	Vadim_37	Vegas_37	Hayley_35	Dragolir_37	LincolnB_27	Wanderer_27
	None	413	1	50
	integron integrase. Members of this family are integrases associated with integrons (and super-integrons), which are systems for incorporating and expressing cassettes of laterally transferred DNA. Incorporation occurs at an attI site. A super-integron, as in Vibrio sp., may include over 100 cassettes. This family belongs to the phage integrase family (pfam00589) that also includes recombinases X…	37	11	405.636											Kiel007_30	Redbud_30	Rani_30	Eltigre_30	HB10c2_30										Sitara_38				Leyra_35												Ash_25	Ley_25	C7Cdelta_25
	integron integrase. Members of this family are integrases associated with integrons (and super-integrons), which are systems for incorporating and expressing cassettes of laterally transferred DNA. Incorporation occurs at an attI site. A super-integron, as in Vibrio sp., may include over 100 cassettes. This family belongs to the phage integrase family (pfam00589) that also includes recombinases X…	51	7	364																Arcticfreeze_35	DevRi_35	Bloom_35	Jacopo_35	Lycanus1_35	Lycanus2_35			Yerffej_35
Metallo-endopeptidase ImmA/Irre	Domain of unknown function (DUF955). Family of bacterial and viral proteins with undetermined function. A conserved H-E-X-X-H motif is suggestive of a catalytic active site and shows similarity to pfam01435... Domain of unknown function (DUF955). Family of bacterial and viral proteins with undetermined function. A conserved H-E-X-X-H motif is suggestive of a catalytic active site and shows simila…	149	7	157.286																																	Diane_38	Vadim_38	Vegas_38	Hayley_36	Dragolir_38	LincolnB_28	Wanderer_28
Repressor-like protein	Helix-turn-helix XRE-family like proteins... Predicted transcriptional regulators [Transcription]... Helix-turn-helix XRE-family like proteins. Prokaryotic DNA binding proteins belonging to the xenobiotic response element family of transcriptional regulators... Helix-turn-helix. This large family of DNA binding helix-turn helix proteins includes Cro and CI. Within the Neisseria gonorrhoeae phage …	351	1	73
	Helix-turn-helix XRE-family like proteins... Predicted transcriptional regulators [Transcription]... Helix-turn-helix XRE-family like proteins. Prokaryotic DNA binding proteins belonging to the xenobiotic response element family of transcriptional regulators... Helix-turn-helix. This large family of DNA binding helix-turn helix proteins includes Cro and CI. Within the Neisseria gonorrhoeae phage …	338	10	75.4	Pagassa_31	Honeybear_31	Toothless_31	Tadhana_31	Fern_31	Willow_31	Lucielle_31	Saudage_31	BN12_36	Kawika_31
	Helix-turn-helix XRE-family like proteins... Predicted transcriptional regulator [Transcription]... Helix-turn-helix XRE-family like proteins. Prokaryotic DNA binding proteins belonging to the xenobiotic response element family of transcriptional regulators... Helix-turn-helix. This large family of DNA binding helix-turn helix proteins includes Cro and CI. Within the Neisseria gonorrhoeae phage a…	322	3	73.6667																																												Halcyone_26	Heath_26
repressor-like domain protein	Helix-turn-helix domain. This domain is a DNA-binding helix-turn-helix domain.	282	1	93
Dipeptidyl aminopeptidase/acylaminoacyl-peptidase	LytTr DNA-binding domain. This domain is found in a variety of bacterial transcriptional regulators. The domain binds to a specific DNA sequence pattern (see)... LytTr DNA-binding domain. This domain is found in a variety of bacterial transcriptional regulators. The domain binds to a specific DNA sequence pattern (see).	224	2	118																															Harrison_37	Paisley_37
resolvase/recombinase domain protein	multiple promoter invertase; Provisional... Helix-turn-helix XRE-family like proteins... Resolvase, N terminal domain. The N-terminal domain of the resolvase family contains the active site and the dimer interface. The extended arm at the C-terminus of this domain connects to the C-terminal helix-turn-helix domain of resolvase... Predicted transcriptional regulators [Transcription]... Predicted t…	9	2	695																															Harrison_40	Paisley_40
XRE family transcriptional regulator	The S24, S26 LexA/signal peptidase superfamily contains LexA-related and type I signal peptidase families. The S24 LexA protein domains include: the lambda repressor CI/C2 family and related bacterial prophage repressor proteins; LexA (EC 3.4.21.88), the repressor of genes in the cellular SOS response to DNA damage; MucA and the related UmuD proteins, which are lesion-bypass DNA polymerases, indu…	107	13	204.077	Pagassa_30	Honeybear_30	Toothless_30	Tadhana_30	Fern_30	Willow_30	Lucielle_30	Saudage_30	BN12_35	Kawika_30																																		Halcyone_32	Heath_32
	helix-turn-helix protein... transcriptional repressor DicA; Reviewed... Helix-turn-helix XRE-family like proteins... Predicted transcriptional regulators [Transcription]... Predicted transcriptional regulators [Transcription]... bifunctional HTH-domain containing protein/aminotransferase; Provisional... Helix-turn-helix XRE-family like proteins. Prokaryotic DNA binding proteins belonging to the x…	223	5	116.8														Eltigre_57									Unknown_55	Yerffej_59							Harrison_41	Paisley_41
	helix-turn-helix protein... transcriptional repressor DicA; Reviewed... Helix-turn-helix XRE-family like proteins... Predicted transcriptional regulator [Transcription]... Predicted transcriptional regulators [Transcription]... Predicted transcriptional regulator contains Xre-like HTH domain [Function unknown]... Predicted transcriptional regulators [Transcription]... Predicted transcription fact…	100	4	230																																	Diane_39	Vadim_39	Vegas_39	Hayley_37
	Helix-turn-helix XRE-family like proteins... Predicted transcriptional regulators [Transcription]... Predicted transcriptional regulators [Transcription]... hypothetical protein; Provisional... Helix-turn-helix XRE-family like proteins. Prokaryotic DNA binding proteins belonging to the xenobiotic response element family of transcriptional regulators... Helix-turn-helix. This large family of DNA b…	238	1	112																																					Dragolir_39
	Helix-turn-helix XRE-family like proteins... Predicted transcriptional regulators [Transcription]... Predicted transcriptional regulator [Transcription]... Helix-turn-helix XRE-family like proteins. Prokaryotic DNA binding proteins belonging to the xenobiotic response element family of transcriptional regulators... Helix-turn-helix. This large family of DNA binding helix-turn helix proteins inclu…	260	3	83.6667																																					Dragolir_33			Lily_37
	The S24, S26 LexA/signal peptidase superfamily contains LexA-related and type I signal peptidase families. The S24 LexA protein domains include: the lambda repressor CI/C2 family and related bacterial prophage repressor proteins; LexA (EC 3.4.21.88), the repressor of genes in the cellular SOS response to DNA damage; MucA and the related UmuD proteins, which are lesion-bypass DNA polymerases, indu…	64	7	309																Arcticfreeze_36	DevRi_36	Bloom_36	Jacopo_36	Lycanus1_36	Lycanus2_36			Yerffej_36
	The S24, S26 LexA/signal peptidase superfamily contains LexA-related and type I signal peptidase families. The S24 LexA protein domains include: the lambda repressor CI/C2 family and related bacterial prophage repressor proteins; LexA (EC 3.4.21.88), the repressor of genes in the cellular SOS response to DNA damage; MucA and the related UmuD proteins, which are lesion-bypass DNA polymerases, indu…	103	2	193.5																							Unknown_31
	The S24, S26 LexA/signal peptidase superfamily contains LexA-related and type I signal peptidase families. The S24 LexA protein domains include: the lambda repressor CI/C2 family and related bacterial prophage repressor proteins; LexA (EC 3.4.21.88), the repressor of genes in the cellular SOS response to DNA damage; MucA and the related UmuD proteins, which are lesion-bypass DNA polymerases, indu…	105	3	211.667																																									Ash_26	Ley_26	C7Cdelta_26
Cro/C1 family transcriptional regulator	Helix-turn-helix XRE-family like proteins... Predicted transcriptional regulators [Transcription]... Helix-turn-helix XRE-family like proteins. Prokaryotic DNA binding proteins belonging to the xenobiotic response element family of transcriptional regulators... Helix-turn-helix. This large family of DNA binding helix-turn helix proteins includes Cro and CI. Within the Neisseria gonorrhoeae phage …	338	10	75.4	Pagassa_31	Honeybear_31	Toothless_31	Tadhana_31	Fern_31	Willow_31	Lucielle_31	Saudage_31	BN12_36	Kawika_31
Antirepressor AntA	Phage anti-repressor protein [Transcription]... Uncharacterized phage-encoded protein [Function unknown]... Phage antirepressor protein KilAC domain. This domain was called the KilAC domain by Iyer and colleagues... AntA/AntB antirepressor. In Escherichia coli the two proteins AntA and AntB have 62% amino acid identities near their N termini. AntA appears to be encoded by a truncated and divergen…	88	8	245.875											Kiel007_33	Redbud_33	Rani_33	Eltigre_33	HB10c2_33										Sitara_42				Leyra_38								Dragolir_41
Excisionase	DNA binding domain, excisionase family. An excisionase, or Xis protein, is a small protein that binds and promotes excisive recombination; it is not enzymatically active. This model represents a number of putative excisionases and related proteins from temperate phage, plasmids, and transposons, as well as DNA binding domains of other proteins, such as a DNA modification methylase. This model ide…	362	10	70	Pagassa_32	Honeybear_32	Toothless_32	Tadhana_32	Fern_32	Willow_32	Lucielle_32	Saudage_32	BN12_37	Kawika_32
	DNA binding domain, excisionase family. An excisionase, or Xis protein, is a small protein that binds and promotes excisive recombination; it is not enzymatically active. This model represents a number of putative excisionases and related proteins from temperate phage, plasmids, and transposons, as well as DNA binding domains of other proteins, such as a DNA modification methylase. This model ide…	326	20	75.7											Kiel007_34	Redbud_34	Rani_34	Eltigre_34	HB10c2_34	Arcticfreeze_38	DevRi_38	Bloom_38	Jacopo_38	Lycanus1_38	Lycanus2_38			Yerffej_38	Sitara_43				Leyra_39												Ash_28	Ley_28	C7Cdelta_28	Halcyone_34	Heath_34
	Helix-turn-helix domain. This domain is a DNA-binding helix-turn-helix domain... Helix-turn-helix domain. This domain is a DNA-binding helix-turn-helix domain... Helix-turn-helix domain. This domain is a DNA-binding helix-turn-helix domain... Helix-turn-helix domain. This domain is a DNA-binding helix-turn-helix domain... Helix-turn-helix domain. This domain is a DNA-binding helix-turn-helix doma…	273	7	97																																	Diane_45	Vadim_45	Vegas_45	Hayley_43	Dragolir_42	LincolnB_33	Wanderer_33
	None	98	12	208.333																																	Diane_46	Vadim_46	Vegas_46	Hayley_44	Dragolir_52				Ash_31	Ley_31	C7Cdelta_31	Halcyone_37	Heath_37
Antirepressor	phage regulatory protein, rha family. Members of this protein family are found in temperate phage and bacterial prophage regions. Members include the product of the rha gene of the lambdoid phage phi-80, a late operon gene. The presence of this gene interferes with infection of bacterial strains that lack integration host factor (IHF), which regulates the rha gene. It is suggested that pRha is a …	84	*include vegas_44* 28	247.357	Pagassa_36	Honeybear_36	Toothless_34	Tadhana_34	Fern_34	Willow_34	Lucielle_34	Saudage_34	BN12_39	Kawika_34	Kiel007_35	Redbud_35	Rani_35	Eltigre_35	HB10c2_35							Likha_35			Sitara_44	Diva_42	Shelly_42	Xenia_42	Leyra_40	PBL1c_38			Diane_44	Vadim_44	Vegas_44	Hayley_42		LincolnB_32	Wanderer_32
	phage regulatory protein, rha family. Members of this protein family are found in temperate phage and bacterial prophage regions. Members include the product of the rha gene of the lambdoid phage phi-80, a late operon gene. The presence of this gene interferes with infection of bacterial strains that lack integration host factor (IHF), which regulates the rha gene. It is suggested that pRha is a …	163	7	120.143																																									Ash_29	Ley_29	C7Cdelta_29	Halcyone_35	Heath_35
	Helix-turn-helix domain. This domain is a DNA-binding helix-turn-helix domain... Helix-turn-helix domain. This domain is a DNA-binding helix-turn-helix domain... Helix-turn-helix domain. This domain is a DNA-binding helix-turn-helix domain... Helix-turn-helix domain. This domain is a DNA-binding helix-turn-helix domain... Helix-turn-helix domain. This domain is a DNA-binding helix-turn-helix doma…	273	7	97																																	Diane_45	Vadim_45	Vegas_45	Hayley_43	Dragolir_42	LincolnB_33	Wanderer_33
	None	98	12	208.333																																	Diane_46	Vadim_46	Vegas_46	Hayley_44	Dragolir_52				Ash_31	Ley_31	C7Cdelta_31	Halcyone_37	Heath_37
Restriction Endonculease	None	76	6	274	Pagassa_34	Honeybear_34																															Diane_42	Vadim_42	Vegas_42	Hayley_40
Antirepressor	BRO family, N-terminal domain. This family includes the N-terminus of baculovirus BRO and ALI motif proteins. The function of BRO proteins is unknown. It has been suggested that BRO-A and BRO-C are DNA binding proteins that influence host DNA replication and/or transcription. This Pfam domain does not include the characteristic invariant alanine, leucine, isoleucine motif of the ALI proteins... P…	79	17	257.412				Tadhana_38	Fern_38	Willow_38									HB10c2_38							Likha_39	Unknown_39	Yerffej_44							Harrison_49	Paisley_49									Ash_32	Ley_32	C7Cdelta_32	Halcyone_38	Heath_38
	phage regulatory protein, rha family. Members of this protein family are found in temperate phage and bacterial prophage regions. Members include the product of the rha gene of the lambdoid phage phi-80, a late operon gene. The presence of this gene interferes with infection of bacterial strains that lack integration host factor (IHF), which regulates the rha gene. It is suggested that pRha is a …	84	28	247.357	Pagassa_36	Honeybear_36	Toothless_34	Tadhana_34	Fern_34	Willow_34	Lucielle_34	Saudage_34	BN12_39	Kawika_34	Kiel007_35	Redbud_35	Rani_35	Eltigre_35	HB10c2_35							Likha_35			Sitara_44	Diva_42	Shelly_42	Xenia_42	Leyra_40	PBL1c_38			Diane_44	Vadim_44	Vegas_44	Hayley_42		LincolnB_32	Wanderer_32
Excisionase	Helix-turn-helix domain. This domain is a DNA-binding helix-turn-helix domain... Helix-turn-helix domain. This domain is a DNA-binding helix-turn-helix domain... Helix-turn-helix domain. This domain is a DNA-binding helix-turn-helix domain... Helix-turn-helix domain. This domain is a DNA-binding helix-turn-helix domain... Helix-turn-helix domain. This domain is a DNA-binding helix-turn-helix doma…	273	7	97																																	Diane_45	Vadim_45	Vegas_45	Hayley_43	Dragolir_42	LincolnB_33	Wanderer_33
DNA repair protein RecN	The SMC head domain belongs to the ATP-binding cassette superfamily. The structural maintenance of chromosomes (SMC) proteins are essential for successful chromosome transmission during replication and segregation of the genome in all organisms. SMCs are generally present as single proteins in bacteria, and as at least six distinct proteins in eukaryotes. The proteins range in size from approxima…	24	*Include lily_51* 30	508.533	Pagassa_47	Honeybear_47	Toothless_45	Tadhana_42	Fern_42	Willow_42	Lucielle_42	Saudage_42	BN12_50	Kawika_45	Kiel007_43	Redbud_43	Rani_43	Eltigre_46		Arcticfreeze_48	DevRi_48	Bloom_48	Jacopo_48	Lycanus1_48	Lycanus2_48	Likha_43	Unknown_44	Yerffej_48	Sitara_52	Diva_45	Shelly_50	Xenia_50	Leyra_48	PBL1c_46										Lily_51
DNA recombinational protein RecT	recombinase, phage RecT family. All proteins in this family for which functions are known bind ssDNA and are involved in the the pairing of homologous DNA This family is based on the phylogenomic analysis of JA Eisen (1999, Ph.D. Thesis, Stanford University). RecT and homologs are found in prophage regions of bacterial genomes. RecT works with a partner protein, RecE. [DNA metabolism, DNA replica…	65	31	302.613	Pagassa_49	Honeybear_49	Toothless_47	Tadhana_44	Fern_44	Willow_44	Lucielle_44	Saudage_44	BN12_52	Kawika_47	Kiel007_45	Redbud_45	Rani_45	Eltigre_48	HB10c2_41	Arcticfreeze_50	DevRi_50	Bloom_50	Jacopo_50	Lycanus1_50	Lycanus2_50	Likha_45	Unknown_46	Yerffej_50	Sitara_54	Diva_47	Shelly_52	Xenia_52	Leyra_50	PBL1c_48										Lily_53
Metallo-hydrolase	phosphonate metabolism protein PhnP. This family of proteins found in operons encoding phosphonate C-P lyase systems as is observed in E. coli and is a member of the metallo-beta-lactamase superfamily (pfam00753). As defined by this model, all instances of this protein are associated with the C-P lyase, but not all genomes containing the C-P lyase system contain phnP... carbon-phosphorus lyase co…	86	31	252	Pagassa_50	Honeybear_50	Toothless_48	Tadhana_45	Fern_45	Willow_45	Lucielle_45	Saudage_45	BN12_53	Kawika_48	Kiel007_46	Redbud_46	Rani_46	Eltigre_49	HB10c2_42	Arcticfreeze_51	DevRi_51	Bloom_51	Jacopo_51	Lycanus1_51	Lycanus2_51	Likha_46	Unknown_47	Yerffej_51	Sitara_55	Diva_48	Shelly_53	Xenia_53	Leyra_51	PBL1c_49										Lily_54
Primosome component-like protein	None	74	31	276.581	Pagassa_52	Honeybear_52	Toothless_50	Tadhana_47	Fern_47	Willow_47	Lucielle_47	Saudage_47	BN12_55	Kawika_50	Kiel007_48	Redbud_48	Rani_48	Eltigre_51	HB10c2_44	Arcticfreeze_53	DevRi_53	Bloom_53	Jacopo_53	Lycanus1_53	Lycanus2_53	Likha_48	Unknown_49	Yerffej_53	Sitara_57	Diva_50	Shelly_55	Xenia_55	Leyra_53	PBL1c_51										Lily_56
	None	193	31	104.903	Pagassa_51	Honeybear_51	Toothless_49	Tadhana_46	Fern_46	Willow_46	Lucielle_46	Saudage_46	BN12_54	Kawika_49	Kiel007_47	Redbud_47	Rani_47	Eltigre_50	HB10c2_43	Arcticfreeze_52	DevRi_52	Bloom_52	Jacopo_52	Lycanus1_52	Lycanus2_52	Likha_47	Unknown_48	Yerffej_52	Sitara_56	Diva_49	Shelly_54	Xenia_54	Leyra_52	PBL1c_50										Lily_55
DNA methyltransferase-like protein	None	292	8	89																																									Ash_43	Ley_43	C7Cdelta_43	Halcyone_46	Heath_46
DNA replication protein	TOPRIM_primases: The topoisomerase-primase (TORPIM) nucleotidyl transferase/hydrolase domain found in the active site regions of bacterial DnaG-type primases and their homologs. Primases synthesize RNA primers for the initiation of DNA replication. DnaG type primases are often closely associated with DNA helicases in primosome assemblies. The TOPRIM domain has two conserved motifs, one of which c…	63	8	316																																									Ash_46	Ley_46	C7Cdelta_46	Halcyone_49	Heath_49
Replicative DNA helicase	replicative DNA helicase; Validated... replicative DNA helicase; Provisional... replicative DNA helicase; Provisional... replicative DNA helicase; Provisional... replicative DNA helicase; Provisional... replicative DNA helicase; Provisional... replicative DNA helicase; Provisional... replicative DNA helicase; Provisional... replicative DNA helicase; Provisional... Replicative DNA helicase [DNA re…	31	31	441.677	Pagassa_53	Honeybear_53	Toothless_51	Tadhana_48	Fern_48	Willow_48	Lucielle_48	Saudage_48	BN12_56	Kawika_51	Kiel007_49	Redbud_49	Rani_49	Eltigre_52	HB10c2_45	Arcticfreeze_54	DevRi_54	Bloom_54	Jacopo_54	Lycanus1_54	Lycanus2_54	Likha_49	Unknown_50	Yerffej_54	Sitara_58	Diva_51	Shelly_56	Xenia_56	Leyra_54	PBL1c_52										Lily_57
	None	125	8	189.5																																									Ash_47	Ley_47	C7Cdelta_47	Halcyone_50	Heath_50
DNA methylase	S-adenosylmethionine-dependent methyltransferases (SAM or AdoMet-MTase), class I; AdoMet-MTases are enzymes that use S-adenosyl-L-methionine (SAM or AdoMet) as a substrate for methyltransfer, creating the product S-adenosyl-L-homocysteine (AdoHcy). There are at least five structurally distinct families of AdoMet-MTases, class I being the largest and most diverse. Within this class enzymes can be …	99	4	232																																	Diane_60	Vadim_60	Vegas_60	Hayley_58
	S-adenosylmethionine-dependent methyltransferases (SAM or AdoMet-MTase), class I; AdoMet-MTases are enzymes that use S-adenosyl-L-methionine (SAM or AdoMet) as a substrate for methyltransfer, creating the product S-adenosyl-L-homocysteine (AdoHcy). There are at least five structurally distinct families of AdoMet-MTases, class I being the largest and most diverse. Within this class enzymes can be …	39	1	396
Single-stranded DNA binding protein, ERF superfamily	ERF superfamily. The DNA single-strand annealing proteins (SSAPs), such as RecT, Red-beta, ERF and Rad52, function in RecA-dependent and RecA-independent DNA recombination pathways. This family includes proteins related to ERF... ERF superfamily. The DNA single-strand annealing proteins (SSAPs), such as RecT, Red-beta, ERF and Rad52, function in RecA-dependent and RecA-independent DNA recombinati…	110	2	212																															Harrison_57	Paisley_57
Single-stranded DNA binding protein	single-stranded DNA-binding protein; Provisional... single-stranded DNA-binding protein; Provisional... single-stranded DNA-binding protein; Provisional... single-stranded DNA-binding protein; Validated... single-stranded DNA-binding protein; Provisional... single-stranded DNA-binding protein; Provisional... single-stranded DNA-binding protein; Provisional... single-stranded DNA-binding protein; …	188	2	134																															Harrison_58	Paisley_58
	None	271	Lily_72, Vegas_78 18	75.0556																						Likha_60			Sitara_68		Shelly_67	Xenia_67	Leyra_65	PBL1c_69			Diane_78	Vadim_78	Vegas_78	Hayley_76				Lily_72	Ash_51	Ley_51	C7Cdelta_51	Halcyone_54	Heath_54
transcriptional regulator AbrB	stage V sporulation protein T. Members of this protein family are the stage V sporulation protein T (SpoVT), a protein of the sporulation/germination program in Bacillus subtilis and related species. The amino-terminal 50 amino acids are nearly perfectly conserved across all endospore-forming bacteria. SpoVT is a DNA-binding transcriptional regulator related to AbrB (See pfam04014). [Regulatory f…	279	7	91.1429																																	Diane_63	Vadim_63	Vegas_63	Hayley_61	Dragolir_47	LincolnB_47	Wanderer_47
Replication terminator protein	None	216	5	123																																	Diane_64	Vadim_64	Vegas_64	Hayley_62	Dragolir_48
Primosome, DnaD subunit	None	67	1	295																															Harrison_61
DNA replication protein	IstB-like ATP binding protein. This protein contains an ATP/GTP binding P-loop motif. It is found associated with IS21 family insertion sequences. The function of this protein is unknown, but it may perform a transposase function... transposase; Validated... Bacterial dnaA protein... hypothetical protein; Provisional... DNA replication protein DnaC; Validated... putative replication protein; Prov…	77	2	273																															Harrison_62	Paisley_62
	IstB-like ATP binding protein. This protein contains an ATP/GTP binding P-loop motif. It is found associated with IS21 family insertion sequences. The function of this protein is unknown, but it may perform a transposase function... DNA replication protein [DNA replication, recombination, and repair]... hypothetical protein; Validated... primosomal protein DnaI; Reviewed... IstB-like ATP binding …	83	Tripp_50 8	256																																									Ash_44	Ley_44	C7Cdelta_44	Halcyone_47	Heath_47
Chromosome segregation protein SMC	exonuclease SbcC. All proteins in this family for which functions are known are part of an exonuclease complex with sbcD homologs. This complex is involved in the initiation of recombination to regulate the levels of palindromic sequences in DNA. This family is based on the phylogenomic analysis of JA Eisen (1999, Ph.D. Thesis, Stanford University). [DNA metabolism, DNA replication, recombination…	32	5	436																																	Diane_66	Vadim_66	Vegas_66	Hayley_64	Dragolir_50
AAA domain ATPase	phage nucleotide-binding protein. This model represents an uncharacterized family of proteins from a number of phage of Gram-positive bacteria. This protein contains a P-loop motif, G/A-X-X-G-X-G-K-T near its amino end. The function of this protein is unknown. [Mobile and extrachromosomal element functions, Prophage functions]... RecA/RadA recombinase [DNA replication, recombination, and repair].…	49	5	359.8																																	Diane_67	Vadim_67	Vegas_67	Hayley_65	Dragolir_51
	phage nucleotide-binding protein. This model represents an uncharacterized family of proteins from a number of phage of Gram-positive bacteria. This protein contains a P-loop motif, G/A-X-X-G-X-G-K-T near its amino end. The function of this protein is unknown. [Mobile and extrachromosomal element functions, Prophage functions]... PD-(D/E)XK nuclease superfamily. Members of this family belong to t…	14	2	604.5																																						LincolnB_51	Wanderer_51
	The SMC head domain belongs to the ATP-binding cassette superfamily. The structural maintenance of chromosomes (SMC) proteins are essential for successful chromosome transmission during replication and segregation of the genome in all organisms. SMCs are generally present as single proteins in bacteria, and as at least six distinct proteins in eukaryotes. The proteins range in size from approxima…	24	30	508.533	Pagassa_47	Honeybear_47	Toothless_45	Tadhana_42	Fern_42	Willow_42	Lucielle_42	Saudage_42	BN12_50	Kawika_45	Kiel007_43	Redbud_43	Rani_43	Eltigre_46		Arcticfreeze_48	DevRi_48	Bloom_48	Jacopo_48	Lycanus1_48	Lycanus2_48	Likha_43	Unknown_44	Yerffej_48	Sitara_52	Diva_45	Shelly_50	Xenia_50	Leyra_48	PBL1c_46										Lily_51
DEAD/DEAH box helicase	helicase superfamily c-terminal domain... DEAD-like helicases superfamily... Superfamily II DNA and RNA helicases [DNA replication, recombination, and repair / Transcription / Translation, ribosomal structure and biogenesis]... Helicase subunit of the DNA excision repair complex [DNA replication, recombination, and repair]... DNA or RNA helicases of superfamily II [Transcription / DNA replication…	21	5	526																																	Diane_69	Vadim_69	Vegas_69	Hayley_67	Dragolir_54
ABC-type transport system, ATP binding protein	Domain of unknown function (DUF3797). This presumed domain is functionally uncharacterized. This domain family is found in bacteria and viruses, and is approximately 50 amino acids in length. There is a conserved CGN sequence motif... Domain of unknown function (DUF3797). This presumed domain is functionally uncharacterized. This domain family is found in bacteria and viruses, and is approximatel…	400	4	56																																	Diane_70	Vadim_70	Vegas_70	Hayley_68
DNA primase	RecA-family ATPase [DNA replication, recombination, and repair]... Hexameric Replicative Helicase RepA. RepA is encoded by a plasmid, which is found in most Gram negative bacteria. RepA is a 5'-3' DNA helicase which can utilize ATP, GTP and CTP to a lesser extent... Primase C terminal 2 (PriCT-2). This alpha helical domain is found at the C terminal of primases... AAA domain. This AAA domain is f…	7	5	764.4																																	Diane_71	Vadim_71	Vegas_71	Hayley_69	Dragolir_56
	None	135	8	175																																									Ash_48	Ley_48	C7Cdelta_48	Halcyone_51	Heath_51
Endodeoxyribonuclease RusA	Holliday junction resolvase [DNA replication, recombination, and repair]... Endodeoxyribonuclease RusA. This family consists of several bacterial and phage Holliday junction resolvase (RusA) like proteins. The RusA protein of Escherichia coli is an endonuclease that can resolve Holliday intermediates and correct the defects in genetic recombination and DNA repair associated with inactivation of R…	196	5	131																																	Diane_73	Vadim_73	Vegas_73	Hayley_71	Dragolir_58
	Endodeoxyribonuclease RusA. This family consists of several bacterial and phage Holliday junction resolvase (RusA) like proteins. The RusA protein of Escherichia coli is an endonuclease that can resolve Holliday intermediates and correct the defects in genetic recombination and DNA repair associated with inactivation of RuvAB or RuvC... Endodeoxyribonuclease RusA. This family consists of several …	211	2	124																															Harrison_65	Paisley_65
DNA-N-6-adenine methyltransferase	DNA N-6-adenine-methyltransferase (Dam). This family consists of several bacterial and phage DNA N-6-adenine-methyltransferase (Dam) like sequences... phage N-6-adenine-methyltransferase. This model is a fragment-mode model for a phage-borne DNA N-6-adenine-methyltransferase. [Mobile and extrachromosomal element functions, Prophage functions, DNA metabolism, Restriction/modification].	174	1	143																																								Lily_61
DNA-cytosine methyltransferase	Site-specific DNA methylase [DNA replication, recombination, and repair]... Cytosine-C5 specific DNA methylases; Methyl transfer reactions play an important role in many aspects of biology. Cytosine-specific DNA methylases are found both in prokaryotes and eukaryotes. DNA methylation, or the covalent addition of a methyl group to cytosine within the context of the CpG dinucleotide, has profound e…	81	3	258																															Harrison_67	Paisley_67								Lily_62
	Site-specific DNA methylase [DNA replication, recombination, and repair]... DNA cytosine methylase; Provisional... Cytosine-C5 specific DNA methylases; Methyl transfer reactions play an important role in many aspects of biology. Cytosine-specific DNA methylases are found both in prokaryotes and eukaryotes. DNA methylation, or the covalent addition of a methyl group to cytosine within the context …	54	21	352.762	Pagassa_55	Honeybear_55	Toothless_53	Tadhana_50					BN12_58		Kiel007_51	Redbud_51	Rani_51		HB10c2_47	Arcticfreeze_56	DevRi_56	Bloom_56	Jacopo_56	Lycanus1_56	Lycanus2_56	Likha_51			Sitara_60	Diva_53	Shelly_58	Xenia_58	Leyra_56
DNA-cytosine methyltransferase-like protein	None	147	1	163																																								Lily_63
DNA polymerase	Family A polymerase primarily fills DNA gaps that arise during DNA repair, recombination and replication. DNA polymerase family A, 5'-3' polymerase domain. Family A polymerase functions primarily to fill DNA gaps that arise during DNA repair, recombination and replication. DNA-dependent DNA polymerases can be classified into six main groups based upon phylogenetic relationships with E. coli polym…	41	8	381.5																																									Ash_59	Ley_59	C7Cdelta_59	Halcyone_61	Heath_61
DNA polymerase	exonuclease, DNA polymerase III, epsilon subunit family. All proteins in this family for which functions are known are components of the DNA polymerase III complex (epsilon subunit). There is, however, an outgroup that includes paralogs in some gamma-proteobacteria and the n-terminal region of DinG from some low GC gram positive bacteria. This family is based on the phylogenomic analysis of JA Ei…	116	8	204																																									Ash_61	Ley_61	C7Cdelta_61	Halcyone_63	Heath_63
DNA polymerase III	crossover junction endodeoxyribonuclease RuvC. Endonuclease that resolves Holliday junction intermediates in genetic recombination. The active form of the protein is a dimer. Structure studies reveals that the catalytic center, comprised of four acidic residues, lies at the bottom of a cleft that fits a DNA duplex. The model hits a single Synechocystis PCC6803 protein at a score of 30, below the …	150	8	127.75																																									Ash_63	Ley_63	C7Cdelta_63	Halcyone_65	Heath_65
Resolvase RuvC	Holliday junction resolvasome, endonuclease subunit [DNA replication, recombination, and repair]... Holliday junction resolvase; Reviewed... Holliday junction resolvases (HJRs) are endonucleases that specifically resolve Holliday junction DNA intermediates during homologous recombination. HJR's occur in archaea, bacteria, and in the mitochondria of certain fungi, however this CD includes only the…	122	31	194.194	Pagassa_60	Honeybear_60	Toothless_58	Tadhana_55	Fern_59	Willow_59	Lucielle_59	Saudage_59	BN12_63	Kawika_63	Kiel007_56	Redbud_56	Rani_56	Eltigre_61	HB10c2_52	Arcticfreeze_60	DevRi_60	Bloom_60	Jacopo_60	Lycanus1_60	Lycanus2_60	Likha_55	Unknown_59	Yerffej_63	Sitara_65	Diva_58	Shelly_62	Xenia_62	Leyra_60	PBL1c_64										Lily_67
	Trimeric dUTP diphosphatases. Trimeric dUTP diphosphatases, or dUTPases, are the most common family of dUTPase, found in bacteria, eukaryotes, and archaea. They catalyze the hydrolysis of the dUTP-Mg complex (dUTP-Mg) into dUMP and pyrophosphate. This reaction is crucial for the preservation of chromosomal integrity as it removes dUTP and therefore reduces the cellular dUTP/dTTP ratio, and preven…	239	1	112
	Trimeric dUTP diphosphatases. Trimeric dUTP diphosphatases, or dUTPases, are the most common family of dUTPase, found in bacteria, eukaryotes, and archaea. They catalyze the hydrolysis of the dUTP-Mg complex (dUTP-Mg) into dUMP and pyrophosphate. This reaction is crucial for the preservation of chromosomal integrity as it removes dUTP and therefore reduces the cellular dUTP/dTTP ratio, and preven…	136	7	174.571																																									Ash_67	Ley_67	C7Cdelta_67	Halcyone_69	Heath_69
RNA polymerase sigma factor	Sigma70, region (SR) 4 refers to the most C-terminal of four conserved domains found in Escherichia coli (Ec) sigma70, the main housekeeping sigma, and related sigma-factors (SFs). A SF is a dissociable subunit of RNA polymerase, it directs bacterial or plastid core RNA polymerase to specific promoter elements located upstream of transcription initiation points. The SR4 of Ec sigma70 and other es…	50	5	363.6																																	Diane_75	Vadim_75	Vegas_75	Hayley_73	Dragolir_60
ArpU family/ArpU-like transcriptional regulator	phage transcriptional regulator, ArpU family. This model represents a family of phage proteins, including ArpU, called a putative autolysin regulatory protein. ArpU was described as a regulator of cellular muramidase-2 of Enterococcus hirae but appears to have been cloned from a prophage. This family appears related to the RinA family of bacteriophage transcriptional activators and to some sporul…	161	31	147.194	Pagassa_62	Honeybear_62	Toothless_60	Tadhana_57	Fern_61	Willow_61	Lucielle_61	Saudage_61	BN12_65	Kawika_65	Kiel007_58	Redbud_58	Rani_58	Eltigre_63	HB10c2_54	Arcticfreeze_62	DevRi_62	Bloom_62	Jacopo_62	Lycanus1_62	Lycanus2_62	Likha_57	Unknown_61	Yerffej_65	Sitara_67	Diva_60	Shelly_64	Xenia_64	Leyra_62	PBL1c_66										Lily_69
	phage transcriptional regulator, ArpU family. This model represents a family of phage proteins, including ArpU, called a putative autolysin regulatory protein. ArpU was described as a regulator of cellular muramidase-2 of Enterococcus hirae but appears to have been cloned from a prophage. This family appears related to the RinA family of bacteriophage transcriptional activators and to some sporul…	167	2	147																															Harrison_73	Paisley_73
RinA transcriptional activator-like protein	Predicted RNA binding protein (dsRBD-like fold), HicA family [General function prediction only]... YcfA-like protein. The viral, archaeal and bacterial proteins making up this family are similar to the YcfA protein expressed by Escherichia coli. Most of these proteins are hypothetical proteins of unknown function... Predicted RNA binding protein (dsRBD-like fold), HicA family [General function pr…	346	4	74																																	Diane_79	Vadim_79	Vegas_79	Hayley_77
	phage transcriptional activator, RinA family. This model represents a family of phage proteins, including RinA, a transcriptional activator in staphylococcal phage phi 11. This family shows similarity to ArpU, a phage-related putative autolysin regulator, and to some sporulation-specific sigma factors. [Mobile and extrachromosomal element functions, Prophage functions, Regulatory functions, DNA i…	176	5	142																																	Diane_77	Vadim_77	Vegas_77	Hayley_75	Dragolir_61
	Predicted RNA binding protein (dsRBD-like fold), HicA family [General function prediction only]... YcfA-like protein. The viral, archaeal and bacterial proteins making up this family are similar to the YcfA protein expressed by Escherichia coli. Most of these proteins are hypothetical proteins of unknown function... Predicted RNA binding protein (dsRBD-like fold), HicA family [General function pr…	334	9	68.1111																						Likha_62					Shelly_69	Xenia_69	Leyra_67	PBL1c_71	Harrison_76	Paisley_76								Lily_74
	Predicted RNA binding protein (dsRBD-like fold), HicA family [General function prediction only]... YcfA-like protein. The viral, archaeal and bacterial proteins making up this family are similar to the YcfA protein expressed by Escherichia coli. Most of these proteins are hypothetical proteins of unknown function... Predicted RNA binding protein (dsRBD-like fold), HicA family [General function pr…	359	18	71	Pagassa_64	Honeybear_64	Toothless_62	Tadhana_59	Fern_63	Willow_63	Lucielle_63	Saudage_63	BN12_67	Kawika_67	Kiel007_60	Redbud_60	Rani_60	Eltigre_65	HB10c2_56									Yerffej_67	Sitara_70	Diva_62
tRNA-Pro(tgg)	not found
Deoxyuridine 5	SprT-like family. This family represents a domain found in eukaryotes and prokaryotes. The domain contains a characteristic motif of the zinc metallopeptidases. This family includes the bacterial SprT protein... SprT-like family. This family represents a domain found in eukaryotes and prokaryotes. The domain contains a characteristic motif of the zinc metallopeptidases. This family includes the b…	195	12	77.75																																									Ash_73	Ley_73	C7Cdelta_73	Halcyone_73, Halcyone_74	Heath_73, Heath_74
Metallopeptidase	None	52	8	335																																									Ash_78	Ley_78	C7Cdelta_77	Halcyone_79	Heath_79
Serine recombinase	Helix-turn-helix XRE-family like proteins... Predicted transcriptional regulators [Transcription]... Predicted transcriptional regulators [Transcription]... Predicted transcriptional regulator [Transcription]... Plasmid maintenance system antidote protein [General function prediction only]... anaerobic benzoate catabolism transcriptional regulator; Reviewed... Helix-turn-helix XRE-family like pro…	332	Harrison_42 6	76.3333																															Harrison_42	Paisley_42	Diane_40	Vadim_40	Vegas_40	Hayley_38
	Resolvase, N terminal domain. The N-terminal domain of the resolvase family contains the active site and the dimer interface. The extended arm at the C-terminus of this domain connects to the C-terminal helix-turn-helix domain of resolvase... Site-specific recombinases, DNA invertase Pin homologs [DNA replication, recombination, and repair]... chromosome segregation protein; Provisional... Serine…	22	6	520																						Likha_59					Shelly_66	Xenia_66	Leyra_64	PBL1c_68										Lily_71
DNA methyltransferase	None	160	8	150.625																																									Ash_82	Ley_82	C7Cdelta_81	Halcyone_83	Heath_83
Phosphomannomutase	None	271	18 Lily_72, Tripp_57	75.0556																						Likha_60			Sitara_68		Shelly_67	Xenia_67	Leyra_65	PBL1c_69			Diane_78	Vadim_78	Vegas_78	Hayley_76				Lily_72	Ash_51	Ley_51	C7Cdelta_51	Halcyone_54	Heath_54
Toxin HicA	Predicted RNA binding protein (dsRBD-like fold), HicA family [General function prediction only]... YcfA-like protein. The viral, archaeal and bacterial proteins making up this family are similar to the YcfA protein expressed by Escherichia coli. Most of these proteins are hypothetical proteins of unknown function... Predicted RNA binding protein (dsRBD-like fold), HicA family [General function pr…	346	4	74																																	Diane_79	Vadim_79	Vegas_79	Hayley_77
	Predicted RNA binding protein (dsRBD-like fold), HicA family [General function prediction only]... YcfA-like protein. The viral, archaeal and bacterial proteins making up this family are similar to the YcfA protein expressed by Escherichia coli. Most of these proteins are hypothetical proteins of unknown function... Predicted RNA binding protein (dsRBD-like fold), HicA family [General function pr…	334	9 Tripp_83	68.1111																						Likha_62					Shelly_69	Xenia_69	Leyra_67	PBL1c_71	Harrison_76	Paisley_76								Lily_74
	Predicted RNA binding protein (dsRBD-like fold), HicA family [General function prediction only]... YcfA-like protein. The viral, archaeal and bacterial proteins making up this family are similar to the YcfA protein expressed by Escherichia coli. Most of these proteins are hypothetical proteins of unknown function... Predicted RNA binding protein (dsRBD-like fold), HicA family [General function pr…	359	18	71	Pagassa_64	Honeybear_64	Toothless_62	Tadhana_59	Fern_63	Willow_63	Lucielle_63	Saudage_63	BN12_67	Kawika_67	Kiel007_60	Redbud_60	Rani_60	Eltigre_65	HB10c2_56									Yerffej_67	Sitara_70	Diva_62
Antitoxin HicB	Predicted nuclease of the RNAse H fold, HicB family [General function prediction only]... Uncharacterized protein family (UPF0150). This family of small proteins is uncharacterized. In CC_3185 this domain is found next to a DNA binding helix-turn-helix domain pfam01402, which suggests that this is some kind of ligand binding domain. The structure of this domain suggests that these domains oligome…	180	28	138.821	Pagassa_63	Honeybear_63	Toothless_61	Tadhana_58	Fern_62	Willow_62	Lucielle_62	Saudage_62	BN12_66	Kawika_66	Kiel007_59	Redbud_59	Rani_59	Eltigre_64	HB10c2_55							Likha_61	Unknown_62	Yerffej_66	Sitara_69	Diva_61	Shelly_68	Xenia_68	Leyra_66	PBL1c_70	Harrison_75	Paisley_75								Lily_73
	HicB family. This family consists of several bacterial HicB related proteins. The function of HicB is unknown although it is thought to be involved in pilus formation. It has been speculated that HicB performs a function antagonistic to that of pili and yet is necessary for invasion of certain niches... Predicted nuclease of the RNAse H fold, HicB family [General function prediction only]... Pred…	185	4	136																																	Diane_80	Vadim_80	Vegas_80	Hayley_78
	None	68	8	279.625																																									Ash_84	Ley_84	C7Cdelta_83	Halcyone_87	Heath_87
Toxin HicA	Predicted RNA binding protein (dsRBD-like fold), HicA family [General function prediction only]... YcfA-like protein. The viral, archaeal and bacterial proteins making up this family are similar to the YcfA protein expressed by Escherichia coli. Most of these proteins are hypothetical proteins of unknown function... Predicted RNA binding protein (dsRBD-like fold), HicA family [General function pr…	359	18	71	Pagassa_64	Honeybear_64	Toothless_62	Tadhana_59	Fern_63	Willow_63	Lucielle_63	Saudage_63	BN12_67	Kawika_67	Kiel007_60	Redbud_60	Rani_60	Eltigre_65	HB10c2_56									Yerffej_67	Sitara_70	Diva_62
	Predicted RNA binding protein (dsRBD-like fold), HicA family [General function prediction only]... YcfA-like protein. The viral, archaeal and bacterial proteins making up this family are similar to the YcfA protein expressed by Escherichia coli. Most of these proteins are hypothetical proteins of unknown function... Predicted RNA binding protein (dsRBD-like fold), HicA family [General function pr…	334	Tripp_83 9	68.1111																						Likha_62					Shelly_69	Xenia_69	Leyra_67	PBL1c_71	Harrison_76	Paisley_76								Lily_74
Transglycosylase	None	182	32	90.5313	Pagassa_65	Honeybear_65	Toothless_63	Tadhana_60	Fern_64	Willow_64	Lucielle_64	Saudage_64	BN12_68	Kawika_70	Kiel007_61	Redbud_61	Rani_61	Eltigre_66	HB10c2_57	Arcticfreeze_65	DevRi_65	Bloom_65	Jacopo_65	Lycanus1_65	Lycanus2_65	Likha_63	Unknown_63	Yerffej_68	Sitara_74	Diva_63	Shelly_70	Xenia_70	Leyra_68	PBL1c_73	Harrison_77	Paisley_77
	None	294	4	90																																	Diane_81	Vadim_81	Vegas_81	Hayley_79
HNH endonuclease/restriction endonuclease McrA	HNH nucleases... Restriction endonuclease [Defense mechanisms]... HNH nucleases; HNH endonuclease signature which is found in viral, prokaryotic, and eukaryotic proteins. The alignment includes members of the large group of homing endonucleases, yeast intron 1 protein, MutS, as well as bacterial colicins, pyocins, and anaredoxins... HNH endonuclease... HNH nucleases... Restriction endonuclease [D…	189	Harrison_78 Vegas_84 Dragolir_65 40	111.35	Pagassa_66	Honeybear_66	Toothless_64	Tadhana_61	Fern_65	Willow_65	Lucielle_65	Saudage_65	BN12_69	Kawika_71	Kiel007_62	Redbud_62	Rani_62	Eltigre_67	HB10c2_58	Arcticfreeze_66	DevRi_66	Bloom_66	Jacopo_66	Lycanus1_66	Lycanus2_66	Likha_64	Unknown_64, Unknown_65	Yerffej_69	Sitara_75	Diva_64	Shelly_71	Xenia_71	Leyra_69	PBL1c_74	Harrison_78	Paisley_78	Diane_84	Vadim_84	Vegas_84	Hayley_82	Dragolir_65	LincolnB_72	Wanderer_72
	HNH nucleases... Restriction endonuclease [Defense mechanisms]... HNH nucleases; HNH endonuclease signature which is found in viral, prokaryotic, and eukaryotic proteins. The alignment includes members of the large group of homing endonucleases, yeast intron 1 protein, MutS, as well as bacterial colicins, pyocins, and anaredoxins... HNH endonuclease.	134	Dragolir_64 3	106.667																																					Dragolir_64	LincolnB_71	Wanderer_71
HNH nucleases... Restriction endonuclease [Defense mechanisms]... HNH nucleases; HNH endonuclease signature which is found in viral, prokaryotic, and eukaryotic proteins. The alignment includes members of the large group of homing endonucleases, yeast intron 1 protein, MutS, as well as bacterial colicins, pyocins, and anaredoxins... HNH endonuclease... HNH nucleases... Restriction endonuclease [D…	189	40	111.35	Arcticfreeze_66		BN12_69	Bloom_66		DevRi_66	Diane_84	Diva_64	Dragolir_65	Eltigre_67	Fern_65	HB10c2_58		Harrison_78	Hayley_82		Honeybear_66	Jacopo_66	Kawika_71	Kiel007_62		Leyra_69	Likha_64		LincolnB_72	Lucielle_65	Lycanus1_66	Lycanus2_66	PBL1c_74	Pagassa_66	Paisley_78	Rani_62	Redbud_62	Saudage_65		Shelly_71	Sitara_75	Tadhana_61	Toothless_64			Unknown_64, Unknown_65	Vadim_84	Vegas_84	Wanderer_72	Willow_65
[truncated: 3 more columns]

## Sheet: RepresentativePhage
Dr. T call	# of Phams	Fern	Harrison	Vegas	Dragolir	Lily	Tripp	The Pham #	Number of members in the Pham
small terminase	2	Fern_1	Harrison_1	Vegas_1				242	36	Phage terminase, small subunit... phage terminase, small subunit, putative, P27 family. This model describes a distinct family of phage (and integrated prophage) putative terminase small subunit. Members tend to be adjacent to the phage terminase large subunit gene. [Mobile and extrachromosomal element functions, Prophage functions]... Phage terminase, small subunit... phage terminase, small subu…
					Dragolir_1			117	3	Phage terminase, small subunit [DNA replication, recombination, and repair]... Phage terminase, small subunit [DNA replication, recombination, and repair]... Phage terminase, small subunit [DNA replication, recombination, and repair].
large terminase	4	Fern_2	Harrison_2	Vegas_2				16	36	Phage terminase-like protein, large subunit [General function prediction only]... Phage Terminase. The majority of the members of this family are bacteriophage proteins, several of which are thought to be terminase large subunit proteins. There are also a number of bacterial proteins of unknown function... Phage terminase-like protein, large subunit [General function prediction only]... Phage Ter…
					Dragolir_2			20	3	Phage terminase-like protein, large subunit [General function prediction only]... Phage Terminase. The majority of the members of this family are bacteriophage proteins, several of which are thought to be terminase large subunit proteins. There are also a number of bacterial proteins of unknown function... Phage terminase-like protein, large subunit [General function prediction only]... Phage Ter…
						Lily_2		13	1	Phage terminase, large subunit GpA [Replication, recombination and repair]... Phage terminase large subunit (GpA). This family consists of several phage terminase large subunit proteins as well as related sequences from several bacterial species. The DNA packaging enzyme of bacteriophage lambda, terminase, is a heteromultimer composed of a small subunit, gpNu1, and a large subunit, gpA, products …
							Tripp_3	15	8	phage uncharacterized protein (putative large terminase), C-terminal domain. This model represents the C-terminal region of a set of phage proteins typically about 400-500 amino acids in length, although some members are considerably shorter. An article on Methanobacterium phage Psi-M2 ( calls the member from that phage, ORF9, a putative large terminase subunit, and ORF8 a candidate terminase sma…
portal protein	4	Fern_3	Harrison_3	Vegas_3				34	36	Phage-related protein [Function unknown]... Phage portal protein. Bacteriophage portal proteins form a dodecamer and is located at a five-fold vertex of the viral capsid. The portal complex forms a channel through which the viral DNA is packaged into the capsid, and exits during infection. The portal protein is though to rotate during DNA packaging. Portal proteins from different phage show littl…
					Dragolir_3			30	3	Phage-related protein [Function unknown]... Phage portal protein. Bacteriophage portal proteins form a dodecamer and is located at a five-fold vertex of the viral capsid. The portal complex forms a channel through which the viral DNA is packaged into the capsid, and exits during infection. The portal protein is though to rotate during DNA packaging. Portal proteins from different phage show littl…
						Lily_4		23	1	Bacteriophage capsid protein [General function prediction only]... Phage portal protein, lambda family. This protein forms a hole, or portal, that enables DNA passage during packaging and ejection. It also forms the junction between the phage capsid and the tail proteins... phage portal protein, lambda family. This model represents one of several distantly related families of phage portal protein…
							Tripp_4	28	8	Phage portal protein, SPP1 Gp6-like. This protein forms a hole, or portal, that enables DNA passage during packaging and ejection. It also forms the junction between the phage head (capsid) and the tail proteins. During SPP1 morphogenesis, Gp6 participates in the procapsid assembly reaction. This family also includes the old Pfam family Phage_min_cap (PF05126)... Phage portal protein, SPP1 Gp6-li…
Clp protease ClpP	2					Lily_5		46	1	Serine dehydrogenase proteinase. This family of archaebacterial proteins, formerly known as DUF114, has been found to be a serine dehydrogenase proteinase distantly related to ClpP proteinases that belong to the serine proteinase superfamily. The family has a catalytic triad of Ser, Asp, His residues, which shows an altered residue ordering compared with the ClpP proteinases but similar to that o…
		Fern_4	Harrison_4	Vegas_4				93	36	Serine dehydrogenase proteinase. This family of archaebacterial proteins, formerly known as DUF114, has been found to be a serine dehydrogenase proteinase distantly related to ClpP proteinases that belong to the serine proteinase superfamily. The family has a catalytic triad of Ser, Asp, His residues, which shows an altered residue ordering compared with the ClpP proteinases but similar to that o…
Capsid maturation protease	1				Dragolir_4			126	3	Phage head maturation protease [General function prediction only]... Caudovirus prohead protease. Family of Caudovirus prohead proteases also found in a number of bacteria possibly as the result of horizontal transfer... phage prohead protease, HK97 family. This model describes the prohead protease of HK97 and related phage. It is generally encoded next to the gene for the capsid protein that it …
Minor capsid protein	1						Tripp_5	70	8	Phage minor capsid protein 2. Family of related phage minor capsid proteins... Phage minor capsid protein 2. Family of related phage minor capsid proteins... Phage minor capsid protein 2. Family of related phage minor capsid proteins... Phage minor capsid protein 2. Family of related phage minor capsid proteins... Phage minor capsid protein 2. Family of related phage minor capsid proteins... Phag…
scaffold protein	1						Tripp_7	62	8	None
major capsid protein	4				Dragolir_5			40	3	Phage capsid family. Family of bacteriophage hypothetical proteins and capsid proteins... phage major capsid protein, HK97 family. This model family represents the major capsid protein component of the heads (capsids) of bacteriophage HK97, phi-105, P27, and related phage. This model represents one of several analogous families lacking detectable sequence similarity. The gene encoding this compon…
		Fern_5	Harrison_5	Vegas_5				42	36	Phage capsid family. Family of bacteriophage hypothetical proteins and capsid proteins... phage major capsid protein, HK97 family. This model family represents the major capsid protein component of the heads (capsids) of bacteriophage HK97, phi-105, P27, and related phage. This model represents one of several analogous families lacking detectable sequence similarity. The gene encoding this compon…
							Tripp_8	206	8	None
						Lily_7		57	1	Phage major capsid protein E. Major capsid protein E is involved with the stabilisation of the condensed form of the DNA molecule in phage heads.
head-tail connector complex protein	2				Dragolir_6			269	3	uncharacterized phage protein (possible DNA packaging). This model describes a small (~ 100 amino acids) protein found in phage and in putative prophage regions of a number of bacterial genomes. Members have been annotated in some cases as a possible DNA packaging protein, but the source of this annotation was not traced during construction of this model. [Mobile and extrachromosomal element func…
		Fern_7	Harrison_7	Vegas_7				301	36	uncharacterized phage protein (possible DNA packaging). This model describes a small (~ 100 amino acids) protein found in phage and in putative prophage regions of a number of bacterial genomes. Members have been annotated in some cases as a possible DNA packaging protein, but the source of this annotation was not traced during construction of this model. [Mobile and extrachromosomal element func…
head-tail connector complex protein	1	Fern_8	Harrison_8	Vegas_8	Dragolir_8			254	39	Bacteriophage head-tail adaptor [General function prediction only]... Phage head-tail joining protein... phage head-tail adaptor, putative, SPP1 family. This family describes a small protein of about 100 amino acids found in bacteriophage and in bacterial prophage regions. Examples include gp9 of phage HK022 and gp16 of phage SPP1. This minor structural protein is suggested to be a head-tail adap…
capside maturation protease	1		Harrison_10	Vegas_10	Dragolir_10			247	9	None *Dragolir Included*
tail protein	2	Fern_10						198	30	Protein of unknown function (DUF3168). This family of proteins has no known function but is likely to be a component of bacteriophage... Protein of unknown function (DUF3168). This family of proteins has no known function but is likely to be a component of bacteriophage... Protein of unknown function (DUF3168). This family of proteins has no known function but is likely to be a component of bacte…
						Lily_10		131	1	None
major tail protein	1	Fern_11						170	30	Predicted secreted protein [Function unknown]... Phage major tail protein 2. characterized members are major tail proteins from various phage, including lactococcal temperate bacteriophage TP901-1... phage major tail protein, TP901-1 family. This family includes the members of pfam06199 but is broader. Characterized members are major tail proteins from various phage, including lactococcal tempera…
tail sheath protein	1					Lily_13		27	1	major tail sheath protein; Provisional... Phage tail sheath protein FI [General function prediction only]... Phage tail sheath protein. This family includes a variety of phage tail sheath proteins.
tail tube protein	1					Lily_14		140	1	phage contractile tail tube protein, P2 family. The tails of some phage are contractile. This model represents the tail tube, or tail core, protein of the contractile tail of phage P2, and homologous proteins from additional phage. [Mobile and extrachromosomal element functions, Prophage functions]... major tail tube protein; Provisional... Phage tail tube protein FII. The major structural compon…
tail tape measure protein	4	Fern_14						4	30	membrane protein P6... Phage-related minor tail protein [Function unknown]... Phage-related tail protein [Function unknown]... Phage-related protein [Function unknown]... Phage-related minor tail protein. Members of this family are found in putative phage tail tape measure proteins... phage tail tape measure protein, TP901 family, core region. This model represents a reasonably well conserved cor…
						Lily_17		5	1	tape measure domain. Proteins containing this domain are strictly bacterial, including bacteriophage and prophage regions of bacterial genomes. Most members are 800 to 1800 amino acids long, making them among the longest predicted proteins of their respective phage genomes, where they are encoded in tail protein regions. This roughly 80-residue domain described here usually begins between residue…
							Tripp_16	25	8	putative phage tail component, N-terminal domain. This model represents the best-conserved region of about 125 amino acids, toward the N-terminus, of a family of proteins from temperate phage of a number of Gram-positive bacteria. These phage proteins range in length from 230 to 525 amino acids. [Mobile and extrachromosomal element functions, Prophage functions]... Phage-related protein [Function…
			Harrison_14	Vegas_14	Dragolir_14			1	9	putative minor structural protein... membrane protein P6... Chromosome segregation ATPases [Cell division and chromosome partitioning]... Phage-related minor tail protein [Function unknown]... Phage-related tail protein [Function unknown]... Phage-related protein [Function unknown]... Phage-related minor tail protein. Members of this family are found in putative phage tail tape measure proteins..…
tail protein	3	Fern_15	Harrison_15	Vegas_15	Dragolir_15			66	39	Phage tail protein. This family consists of several Siphovirus and other phage tail component proteins as well as some bacterial proteins of unknown function... Phage tail protein. This family consists of several Siphovirus and other phage tail component proteins as well as some bacterial proteins of unknown function... Phage tail protein. This family consists of several Siphovirus and other phag…
						Lily_18		365	1	None
							Tripp_17	6	8	Phage-related protein [Function unknown]... Prophage endopeptidase tail. This family is of prophage tail proteins that are probably acting as endopeptidases... phage minor structural protein, N-terminal region. This model represents the conserved N-terminal region, typically from about residue 25 to about residue 350, of a family of uncharacterized phage proteins 500 to 1700 residues in length. […
late control protein	1					Lily_19		56	1	tail protein; Provisional... Phage protein D [General function prediction only]... Phage late control gene D protein (GPD). This family includes a number of phage late control gene D proteins and related bacterial sequences. This family also includes Bacteriophage Mu P proteins and related sequences.
baseplate assembly protein	1					Lily_20		209	1	Phage P2 baseplate assembly protein gpV [General function prediction only]... Phage-related baseplate assembly protein. Family of phage baseplate assembly proteins responsible for forming the small spike at the end of the tail. Also found in bacteria, probably the result of horizontal transmission... phage baseplate assembly protein V. This model describes a family of phage (and bacteriocin) prot…
head-tail connector protein	1					Lily_21		190	1	Phage protein U [General function prediction only]... Phage P2 GpU. This family consists of several bacterial and phage proteins of around 130 residues in length which seem to be related to the bacteriophage P2 GpU protein which is thought to be involved in tail assembly.
baseplate wedge	1					Lily_22		249	1	baseplate wedge subunit; Provisional... Phage baseplate assembly protein W [General function prediction only]... Gene 25-like lysozyme. This family includes the phage protein Gene 25 from T4 which is a structural component of the outer wedge of the baseplate that has acidic lysozyme activity. The family also includes relatives from bacteria that are also presumably lysozymes.
baseplate protein	1					Lily_23		45	1	baseplate assembly protein; Provisional... Uncharacterized homolog of phage Mu protein gp47 [Function unknown]... Phage-related baseplate assembly protein [General function prediction only]... Baseplate J-like protein. The P2 bacteriophage J protein lies at the edge of the baseplate. This family also includes a number of bacterial homologues, which are thought to have been horizontally transferre…
tail protein	3	Fern_16	Harrison_16	Vegas_16	Dragolir_16			47	39	Siphovirus ReqiPepy6 Gp37-like protein. This family includes numerous phage proteins from Siphoviruses. The function of this protein is uncertain, but it is related to pfam06605. In Rhodococcus phage ReqiPepy6 this protein is called Gp37... Siphovirus ReqiPepy6 Gp37-like protein. This family includes numerous phage proteins from Siphoviruses. The function of this protein is uncertain, but it is r…
						Lily_24		127	1	phage tail protein, P2 protein I family. This model represents the family of phage P2 protein I and related tail proteins from a number of temperate phage of Gram-negative bacteria. This model is built as a fragment model and identifies some phage tail proteins with strong but local similarity to members of the seed alignment. [Mobile and extrachromosomal element functions, Prophage functions]...…
							Tripp_18	169	8	XkdW protein. This protein of approx. 100 residues contains two alpha helices and two beta strands and is probably monomeric. It is expressed in bacteria but is probably viral in origin. Its function is unknown... XkdW protein. This protein of approx. 100 residues contains two alpha helices and two beta strands and is probably monomeric. It is expressed in bacteria but is probably viral in origin…
tail protein	2	Fern_17	Harrison_17	Vegas_17	Dragolir_17			53	39	None
						Lily_25		36	1	Phage-related tail fibre protein [General function prediction only].
holin	2	Fern_20	Harrison_20	Vegas_20	Dragolir_20	Lily_28		328	40	Protein of unknown function (DUF2762). Members in this family of proteins are annotated as holin-like protein BhlA however this cannot be confirmed... Protein of unknown function (DUF2762). Members in this family of proteins are annotated as holin-like protein BhlA however this cannot be confirmed... Protein of unknown function (DUF2762). Members in this family of proteins are annotated as holin-…
							Tripp_20	69	8	N-acetylmuramoyl-L-alanine amidase or MurNAc-LAA (also known as peptidoglycan aminohydrolase, NAMLA amidase, NAMLAA, Amidase 3, and peptidoglycan amidase; EC 3.5.1.28) is an autolysin that hydrolyzes the amide bond between N-acetylmuramoyl and L-amino acids in certain cell wall glycopeptides. These proteins are Zn-dependent peptidases with highly conserved residues involved in cation co-ordinatio…
N-acetylmuramoyl-L-alanine amidase	2	Fern_21	Harrison_21	Vegas_21	Dragolir_21	Lily_29		101	40	Peptidoglycan recognition proteins (PGRPs) are pattern recognition receptors that bind, and in certain cases, hydrolyze peptidoglycans (PGNs) of bacterial cell walls. PGRPs have been divided into three classes: short PGRPs (PGRP-S), that are small (20 kDa) extracellular proteins; intermediate PGRPs (PGRP-I) that are 40-45 kDa and are predicted to be transmembrane proteins; and long PGRPs (PGRP-L)…
							Tripp_21	343	1	None
Putative acetyltransferase	1			Vegas_22				157	4	None
holin	1	Fern_22	Harrison_23	Vegas_23	Dragolir_22	Lily_30		308	40	None
ABC-Like transporter protein	1		Harrison_25					202	3	None
transposase	7			Vegas_30				38	4	Transposase and inactivated derivatives [DNA replication, recombination, and repair]... Transposase, Mutator family... MULE transposase domain. This domain was identified by Babu and colleagues... Transposase and inactivated derivatives [DNA replication, recombination, and repair]... Transposase, Mutator family... MULE transposase domain. This domain was identified by Babu and colleagues... Trans…
							Tripp_23, Tripp_24	212	2	Transposase and inactivated derivatives [DNA replication, recombination, and repair]... Putative transposase of IS4/5 family (DUF4096)... Transposase and inactivated derivatives [DNA replication, recombination, and repair]... Putative transposase of IS4/5 family (DUF4096).
							Tripp_25	327	1	None
							Tripp_22	217	1	Transposase and inactivated derivatives [DNA replication, recombination, and repair]... Transposase DDE domain. Transposase proteins are necessary for efficient DNA transposition. This domain is a member of the DDE superfamily, which contain three carboxylate residues that are believed to be responsible for coordinating metal ions needed for catalysis. The catalytic activity of this enzyme involv…
								191	1	Transposase and inactivated derivatives [DNA replication, recombination, and repair]... Transposase IS200 like. Transposases are needed for efficient transposition of the insertion sequence or transposon DNA. This family includes transposases for IS200 from Escherichia coli.
								104	5	Transposase and inactivated derivatives [DNA replication, recombination, and repair]... Transposase. Transposase proteins are necessary for efficient DNA transposition. This family consists of various Escherichia coli insertion elements and other bacterial transposases some of which are members of the IS3 family... Homeodomain-like domain... Helix-turn-helix domain. This helix-turn-helix domain i…
								284	5	Transposase and inactivated derivatives [DNA replication, recombination, and repair]... Transposase. Transposase proteins are necessary for efficient DNA transposition. This family consists of various Escherichia coli insertion elements and other bacterial transposases some of which are members of the IS3 family... Helix-turn-helix domain. This helix-turn-helix domain is often found in transposas…
Toxin-like protein	1	Fern_24						11	10	Methyl-accepting chemotaxis protein [Cell motility and secretion / Signal transduction mechanisms]... Pre-toxin TG. PT-TG is a conserved region found in many bacterial toxin proteins. It could function as a linker that links N-terminal secretion-related domain and C-terminal toxin domain. It contains a TG motif... Methyl-accepting chemotaxis protein [Cell motility and secretion / Signal transduct…
Transcriptional regulator	1	Fern_28						310	10	None
Toxin	2		Harrison_27					3	4	Ricin-type beta-trefoil. Carbohydrate-binding domain formed from presumed gene triplication... Ricin-type beta-trefoil; Carbohydrate-binding domain formed from presumed gene triplication. The domain is found in a variety of molecules serving diverse functions such as enzymatic activity, inhibitory toxicity and signal transduction. Highly specific ligand binding occurs on exposed surfaces of the c…
					Dragolir_24			61	1	Aerolysin toxin. This family represents the pore forming lobe of aerolysin... Aerolysin toxin. This family represents the pore forming lobe of aerolysin... Clostridium epsilon toxin ETX/Bacillus mosquitocidal toxin MTX2. This family appears to be distantly related to pfam01117.
XRE family transcriptional regulator	1				Dragolir_25			358	8	Cro/C1-type HTH DNA-binding domain. This is a helix-turn-helix domain that probably binds to DNA... Cro/C1-type HTH DNA-binding domain. This is a helix-turn-helix domain that probably binds to DNA... Cro/C1-type HTH DNA-binding domain. This is a helix-turn-helix domain that probably binds to DNA... Cro/C1-type HTH DNA-binding domain. This is a helix-turn-helix domain that probably binds to DNA...…
Transcriptional regulator	2		Harrison_31					159	2	Cro/C1-type HTH DNA-binding domain. This is a helix-turn-helix domain that probably binds to DNA... Cro/C1-type HTH DNA-binding domain. This is a helix-turn-helix domain that probably binds to DNA.
					Dragolir_25			358	8	Cro/C1-type HTH DNA-binding domain. This is a helix-turn-helix domain that probably binds to DNA... Cro/C1-type HTH DNA-binding domain. This is a helix-turn-helix domain that probably binds to DNA... Cro/C1-type HTH DNA-binding domain. This is a helix-turn-helix domain that probably binds to DNA... Cro/C1-type HTH DNA-binding domain. This is a helix-turn-helix domain that probably binds to DNA...…
Ankyrin-repeat containing protein	1			Vegas_31				302	4	None
GTP pyrophosphokinase-like protein	1					Lily_31		106	7	Nucleotidyltransferase (NT) domain of RelA- and SpoT-like ppGpp synthetases and hydrolases. This family includes the catalytic domains of Escherichia coli ppGpp synthetase (RelA), ppGpp synthetase/hydrolase (SpoT), and related proteins. RelA synthesizes (p)ppGpp in response to amino-acid starvation and in association with ribosomes. (p)ppGpp triggers the bacterial stringent response. SpoT catalyz…
Arc-like DNA binding protein	1			Vegas_32				391	4	None
Cro-C1 family transcriptional regulator	1				Dragolir_33	Lily_37		260	3	Helix-turn-helix XRE-family like proteins... Predicted transcriptional regulators [Transcription]... Predicted transcriptional regulator [Transcription]... Helix-turn-helix XRE-family like proteins. Prokaryotic DNA binding proteins belonging to the xenobiotic response element family of transcriptional regulators... Helix-turn-helix. This large family of DNA binding helix-turn helix proteins inclu…
Stress protein	1			Vegas_35				152	4	None
Integrase	5	Fern_29						43	10	integron integrase. Members of this family are integrases associated with integrons (and super-integrons), which are systems for incorporating and expressing cassettes of laterally transferred DNA. Incorporation occurs at an attI site. A super-integron, as in Vibrio sp., may include over 100 cassettes. This family belongs to the phage integrase family (pfam00589) that also includes recombinases X…
				Vegas_37	Dragolir_37			35	7	integron integrase. Members of this family are integrases associated with integrons (and super-integrons), which are systems for incorporating and expressing cassettes of laterally transferred DNA. Incorporation occurs at an attI site. A super-integron, as in Vibrio sp., may include over 100 cassettes. This family belongs to the phage integrase family (pfam00589) that also includes recombinases X…
							Tripp_32	413	1	None
							Tripp_30	37	11	integron integrase. Members of this family are integrases associated with integrons (and super-integrons), which are systems for incorporating and expressing cassettes of laterally transferred DNA. Incorporation occurs at an attI site. A super-integron, as in Vibrio sp., may include over 100 cassettes. This family belongs to the phage integrase family (pfam00589) that also includes recombinases X…
								51	7	integron integrase. Members of this family are integrases associated with integrons (and super-integrons), which are systems for incorporating and expressing cassettes of laterally transferred DNA. Incorporation occurs at an attI site. A super-integron, as in Vibrio sp., may include over 100 cassettes. This family belongs to the phage integrase family (pfam00589) that also includes recombinases X…
Metallo-endopeptidase ImmA/Irre	1			Vegas_38	Dragolir_38			149	7	Domain of unknown function (DUF955). Family of bacterial and viral proteins with undetermined function. A conserved H-E-X-X-H motif is suggestive of a catalytic active site and shows similarity to pfam01435... Domain of unknown function (DUF955). Family of bacterial and viral proteins with undetermined function. A conserved H-E-X-X-H motif is suggestive of a catalytic active site and shows simila…
Repressor-like protein	3						Tripp_33	351	1	Helix-turn-helix XRE-family like proteins... Predicted transcriptional regulators [Transcription]... Helix-turn-helix XRE-family like proteins. Prokaryotic DNA binding proteins belonging to the xenobiotic response element family of transcriptional regulators... Helix-turn-helix. This large family of DNA binding helix-turn helix proteins includes Cro and CI. Within the Neisseria gonorrhoeae phage …
		Fern_31						338	10	Helix-turn-helix XRE-family like proteins... Predicted transcriptional regulators [Transcription]... Helix-turn-helix XRE-family like proteins. Prokaryotic DNA binding proteins belonging to the xenobiotic response element family of transcriptional regulators... Helix-turn-helix. This large family of DNA binding helix-turn helix proteins includes Cro and CI. Within the Neisseria gonorrhoeae phage …
								322	3	Helix-turn-helix XRE-family like proteins... Predicted transcriptional regulator [Transcription]... Helix-turn-helix XRE-family like proteins. Prokaryotic DNA binding proteins belonging to the xenobiotic response element family of transcriptional regulators... Helix-turn-helix. This large family of DNA binding helix-turn helix proteins includes Cro and CI. Within the Neisseria gonorrhoeae phage a…
repressor-like domain protein	1						Tripp_34	282	1	Helix-turn-helix domain. This domain is a DNA-binding helix-turn-helix domain.
Dipeptidyl aminopeptidase/acylaminoacyl-peptidase	1		Harrison_37					224	2	LytTr DNA-binding domain. This domain is found in a variety of bacterial transcriptional regulators. The domain binds to a specific DNA sequence pattern (see)... LytTr DNA-binding domain. This domain is found in a variety of bacterial transcriptional regulators. The domain binds to a specific DNA sequence pattern (see).
resolvase/recombinase domain protein	1		Harrison_40					9	2	multiple promoter invertase; Provisional... Helix-turn-helix XRE-family like proteins... Resolvase, N terminal domain. The N-terminal domain of the resolvase family contains the active site and the dimer interface. The extended arm at the C-terminus of this domain connects to the C-terminal helix-turn-helix domain of resolvase... Predicted transcriptional regulators [Transcription]... Predicted t…
XRE family transcriptional regulator	8	Fern_30						107	13	The S24, S26 LexA/signal peptidase superfamily contains LexA-related and type I signal peptidase families. The S24 LexA protein domains include: the lambda repressor CI/C2 family and related bacterial prophage repressor proteins; LexA (EC 3.4.21.88), the repressor of genes in the cellular SOS response to DNA damage; MucA and the related UmuD proteins, which are lesion-bypass DNA polymerases, indu…
			Harrison_41					223	5	helix-turn-helix protein... transcriptional repressor DicA; Reviewed... Helix-turn-helix XRE-family like proteins... Predicted transcriptional regulators [Transcription]... Predicted transcriptional regulators [Transcription]... bifunctional HTH-domain containing protein/aminotransferase; Provisional... Helix-turn-helix XRE-family like proteins. Prokaryotic DNA binding proteins belonging to the x…
				Vegas_39				100	4	helix-turn-helix protein... transcriptional repressor DicA; Reviewed... Helix-turn-helix XRE-family like proteins... Predicted transcriptional regulator [Transcription]... Predicted transcriptional regulators [Transcription]... Predicted transcriptional regulator contains Xre-like HTH domain [Function unknown]... Predicted transcriptional regulators [Transcription]... Predicted transcription fact…
					Dragolir_39			238	1	Helix-turn-helix XRE-family like proteins... Predicted transcriptional regulators [Transcription]... Predicted transcriptional regulators [Transcription]... hypothetical protein; Provisional... Helix-turn-helix XRE-family like proteins. Prokaryotic DNA binding proteins belonging to the xenobiotic response element family of transcriptional regulators... Helix-turn-helix. This large family of DNA b…
					Dragolir_33	Lily_37		260	3	Helix-turn-helix XRE-family like proteins... Predicted transcriptional regulators [Transcription]... Predicted transcriptional regulator [Transcription]... Helix-turn-helix XRE-family like proteins. Prokaryotic DNA binding proteins belonging to the xenobiotic response element family of transcriptional regulators... Helix-turn-helix. This large family of DNA binding helix-turn helix proteins inclu…
								64	7	The S24, S26 LexA/signal peptidase superfamily contains LexA-related and type I signal peptidase families. The S24 LexA protein domains include: the lambda repressor CI/C2 family and related bacterial prophage repressor proteins; LexA (EC 3.4.21.88), the repressor of genes in the cellular SOS response to DNA damage; MucA and the related UmuD proteins, which are lesion-bypass DNA polymerases, indu…
							Tripp_31	103	2	The S24, S26 LexA/signal peptidase superfamily contains LexA-related and type I signal peptidase families. The S24 LexA protein domains include: the lambda repressor CI/C2 family and related bacterial prophage repressor proteins; LexA (EC 3.4.21.88), the repressor of genes in the cellular SOS response to DNA damage; MucA and the related UmuD proteins, which are lesion-bypass DNA polymerases, indu…
								105	3	The S24, S26 LexA/signal peptidase superfamily contains LexA-related and type I signal peptidase families. The S24 LexA protein domains include: the lambda repressor CI/C2 family and related bacterial prophage repressor proteins; LexA (EC 3.4.21.88), the repressor of genes in the cellular SOS response to DNA damage; MucA and the related UmuD proteins, which are lesion-bypass DNA polymerases, indu…
Cro/C1 family transcriptional regulator	1	Fern_31						338	10	Helix-turn-helix XRE-family like proteins... Predicted transcriptional regulators [Transcription]... Helix-turn-helix XRE-family like proteins. Prokaryotic DNA binding proteins belonging to the xenobiotic response element family of transcriptional regulators... Helix-turn-helix. This large family of DNA binding helix-turn helix proteins includes Cro and CI. Within the Neisseria gonorrhoeae phage …
Antirepressor AntA	1				Dragolir_41			88	8	Phage anti-repressor protein [Transcription]... Uncharacterized phage-encoded protein [Function unknown]... Phage antirepressor protein KilAC domain. This domain was called the KilAC domain by Iyer and colleagues... AntA/AntB antirepressor. In Escherichia coli the two proteins AntA and AntB have 62% amino acid identities near their N termini. AntA appears to be encoded by a truncated and divergen…
Excisionase	4	Fern_32						362	10	DNA binding domain, excisionase family. An excisionase, or Xis protein, is a small protein that binds and promotes excisive recombination; it is not enzymatically active. This model represents a number of putative excisionases and related proteins from temperate phage, plasmids, and transposons, as well as DNA binding domains of other proteins, such as a DNA modification methylase. This model ide…
								326	20	DNA binding domain, excisionase family. An excisionase, or Xis protein, is a small protein that binds and promotes excisive recombination; it is not enzymatically active. This model represents a number of putative excisionases and related proteins from temperate phage, plasmids, and transposons, as well as DNA binding domains of other proteins, such as a DNA modification methylase. This model ide…
				Vegas_45	Dragolir_42			273	7	Helix-turn-helix domain. This domain is a DNA-binding helix-turn-helix domain... Helix-turn-helix domain. This domain is a DNA-binding helix-turn-helix domain... Helix-turn-helix domain. This domain is a DNA-binding helix-turn-helix domain... Helix-turn-helix domain. This domain is a DNA-binding helix-turn-helix domain... Helix-turn-helix domain. This domain is a DNA-binding helix-turn-helix doma…
				Vegas_46	Dragolir_52		Tripp_36	98	12	None
Antirepressor	4	Fern_34		Vegas_44				84	28	phage regulatory protein, rha family. Members of this protein family are found in temperate phage and bacterial prophage regions. Members include the product of the rha gene of the lambdoid phage phi-80, a late operon gene. The presence of this gene interferes with infection of bacterial strains that lack integration host factor (IHF), which regulates the rha gene. It is suggested that pRha is a …
							Tripp_35	163	7	phage regulatory protein, rha family. Members of this protein family are found in temperate phage and bacterial prophage regions. Members include the product of the rha gene of the lambdoid phage phi-80, a late operon gene. The presence of this gene interferes with infection of bacterial strains that lack integration host factor (IHF), which regulates the rha gene. It is suggested that pRha is a …
				Vegas_45	Dragolir_42			273	7	Helix-turn-helix domain. This domain is a DNA-binding helix-turn-helix domain... Helix-turn-helix domain. This domain is a DNA-binding helix-turn-helix domain... Helix-turn-helix domain. This domain is a DNA-binding helix-turn-helix domain... Helix-turn-helix domain. This domain is a DNA-binding helix-turn-helix domain... Helix-turn-helix domain. This domain is a DNA-binding helix-turn-helix doma…
				Vegas_46	Dragolir_52		Tripp_36	98	12	None
Restriction Endonculease	1			Vegas_42				76	6	None
Antirepressor	2	Fern_38	Harrison_49				Tripp_37	79	17	BRO family, N-terminal domain. This family includes the N-terminus of baculovirus BRO and ALI motif proteins. The function of BRO proteins is unknown. It has been suggested that BRO-A and BRO-C are DNA binding proteins that influence host DNA replication and/or transcription. This Pfam domain does not include the characteristic invariant alanine, leucine, isoleucine motif of the ALI proteins... P…
		Fern_34		Vegas_44				84	28	phage regulatory protein, rha family. Members of this protein family are found in temperate phage and bacterial prophage regions. Members include the product of the rha gene of the lambdoid phage phi-80, a late operon gene. The presence of this gene interferes with infection of bacterial strains that lack integration host factor (IHF), which regulates the rha gene. It is suggested that pRha is a …
Excisionase	1			Vegas_45	Dragolir_42			273	7	Helix-turn-helix domain. This domain is a DNA-binding helix-turn-helix domain... Helix-turn-helix domain. This domain is a DNA-binding helix-turn-helix domain... Helix-turn-helix domain. This domain is a DNA-binding helix-turn-helix domain... Helix-turn-helix domain. This domain is a DNA-binding helix-turn-helix domain... Helix-turn-helix domain. This domain is a DNA-binding helix-turn-helix doma…
DNA repair protein RecN	1	Fern_42				Lily_51		24	30	The SMC head domain belongs to the ATP-binding cassette superfamily. The structural maintenance of chromosomes (SMC) proteins are essential for successful chromosome transmission during replication and segregation of the genome in all organisms. SMCs are generally present as single proteins in bacteria, and as at least six distinct proteins in eukaryotes. The proteins range in size from approxima…
DNA recombinational protein RecT	1	Fern_44				Lily_53		65	31	recombinase, phage RecT family. All proteins in this family for which functions are known bind ssDNA and are involved in the the pairing of homologous DNA This family is based on the phylogenomic analysis of JA Eisen (1999, Ph.D. Thesis, Stanford University). RecT and homologs are found in prophage regions of bacterial genomes. RecT works with a partner protein, RecE. [DNA metabolism, DNA replica…
Metallo-hydrolase	1	Fern_45				Lily_54		86	31	phosphonate metabolism protein PhnP. This family of proteins found in operons encoding phosphonate C-P lyase systems as is observed in E. coli and is a member of the metallo-beta-lactamase superfamily (pfam00753). As defined by this model, all instances of this protein are associated with the C-P lyase, but not all genomes containing the C-P lyase system contain phnP... carbon-phosphorus lyase co…
Primosome component-like protein	2	Fern_47				Lily_56		74	31	None
		Fern_46				Lily_55		193	31	None
DNA methyltransferase-like protein	1						Tripp_49	292	8	None
DNA replication protein	1						Tripp_52	63	8	TOPRIM_primases: The topoisomerase-primase (TORPIM) nucleotidyl transferase/hydrolase domain found in the active site regions of bacterial DnaG-type primases and their homologs. Primases synthesize RNA primers for the initiation of DNA replication. DnaG type primases are often closely associated with DNA helicases in primosome assemblies. The TOPRIM domain has two conserved motifs, one of which c…
Replicative DNA helicase	2	Fern_48				Lily_57		31	31	replicative DNA helicase; Validated... replicative DNA helicase; Provisional... replicative DNA helicase; Provisional... replicative DNA helicase; Provisional... replicative DNA helicase; Provisional... replicative DNA helicase; Provisional... replicative DNA helicase; Provisional... replicative DNA helicase; Provisional... replicative DNA helicase; Provisional... Replicative DNA helicase [DNA re…
							Tripp_53	125	8	None
DNA methylase	2			Vegas_60				99	4	S-adenosylmethionine-dependent methyltransferases (SAM or AdoMet-MTase), class I; AdoMet-MTases are enzymes that use S-adenosyl-L-methionine (SAM or AdoMet) as a substrate for methyltransfer, creating the product S-adenosyl-L-homocysteine (AdoHcy). There are at least five structurally distinct families of AdoMet-MTases, class I being the largest and most diverse. Within this class enzymes can be …
							Tripp_80	39	1	S-adenosylmethionine-dependent methyltransferases (SAM or AdoMet-MTase), class I; AdoMet-MTases are enzymes that use S-adenosyl-L-methionine (SAM or AdoMet) as a substrate for methyltransfer, creating the product S-adenosyl-L-homocysteine (AdoHcy). There are at least five structurally distinct families of AdoMet-MTases, class I being the largest and most diverse. Within this class enzymes can be …
Single-stranded DNA binding protein, ERF superfamily	1		Harrison_57					110	2	ERF superfamily. The DNA single-strand annealing proteins (SSAPs), such as RecT, Red-beta, ERF and Rad52, function in RecA-dependent and RecA-independent DNA recombination pathways. This family includes proteins related to ERF... ERF superfamily. The DNA single-strand annealing proteins (SSAPs), such as RecT, Red-beta, ERF and Rad52, function in RecA-dependent and RecA-independent DNA recombinati…
Single-stranded DNA binding protein	2		Harrison_58					188	2	single-stranded DNA-binding protein; Provisional... single-stranded DNA-binding protein; Provisional... single-stranded DNA-binding protein; Provisional... single-stranded DNA-binding protein; Validated... single-stranded DNA-binding protein; Provisional... single-stranded DNA-binding protein; Provisional... single-stranded DNA-binding protein; Provisional... single-stranded DNA-binding protein; …
				Vegas_78		Lily_72	Tripp_57	271	18	None
transcriptional regulator AbrB	1			Vegas_63	Dragolir_47			279	7	stage V sporulation protein T. Members of this protein family are the stage V sporulation protein T (SpoVT), a protein of the sporulation/germination program in Bacillus subtilis and related species. The amino-terminal 50 amino acids are nearly perfectly conserved across all endospore-forming bacteria. SpoVT is a DNA-binding transcriptional regulator related to AbrB (See pfam04014). [Regulatory f…
Replication terminator protein	1			Vegas_64	Dragolir_48			216	5	None
Primosome, DnaD subunit	1		Harrison_61					67	1	None
DNA replication protein	2		Harrison_62					77	2	IstB-like ATP binding protein. This protein contains an ATP/GTP binding P-loop motif. It is found associated with IS21 family insertion sequences. The function of this protein is unknown, but it may perform a transposase function... transposase; Validated... Bacterial dnaA protein... hypothetical protein; Provisional... DNA replication protein DnaC; Validated... putative replication protein; Prov…
							Tripp_50	83	8	IstB-like ATP binding protein. This protein contains an ATP/GTP binding P-loop motif. It is found associated with IS21 family insertion sequences. The function of this protein is unknown, but it may perform a transposase function... DNA replication protein [DNA replication, recombination, and repair]... hypothetical protein; Validated... primosomal protein DnaI; Reviewed... IstB-like ATP binding …
Chromosome segregation protein SMC	1			Vegas_66	Dragolir_50			32	5	exonuclease SbcC. All proteins in this family for which functions are known are part of an exonuclease complex with sbcD homologs. This complex is involved in the initiation of recombination to regulate the levels of palindromic sequences in DNA. This family is based on the phylogenomic analysis of JA Eisen (1999, Ph.D. Thesis, Stanford University). [DNA metabolism, DNA replication, recombination…
AAA domain ATPase	3			Vegas_67	Dragolir_51			49	5	phage nucleotide-binding protein. This model represents an uncharacterized family of proteins from a number of phage of Gram-positive bacteria. This protein contains a P-loop motif, G/A-X-X-G-X-G-K-T near its amino end. The function of this protein is unknown. [Mobile and extrachromosomal element functions, Prophage functions]... RecA/RadA recombinase [DNA replication, recombination, and repair].…
								14	2	phage nucleotide-binding protein. This model represents an uncharacterized family of proteins from a number of phage of Gram-positive bacteria. This protein contains a P-loop motif, G/A-X-X-G-X-G-K-T near its amino end. The function of this protein is unknown. [Mobile and extrachromosomal element functions, Prophage functions]... PD-(D/E)XK nuclease superfamily. Members of this family belong to t…
		Fern_42				Lily_51		24	30	The SMC head domain belongs to the ATP-binding cassette superfamily. The structural maintenance of chromosomes (SMC) proteins are essential for successful chromosome transmission during replication and segregation of the genome in all organisms. SMCs are generally present as single proteins in bacteria, and as at least six distinct proteins in eukaryotes. The proteins range in size from approxima…
DEAD/DEAH box helicase	1			Vegas_69	Dragolir_54			21	5	helicase superfamily c-terminal domain... DEAD-like helicases superfamily... Superfamily II DNA and RNA helicases [DNA replication, recombination, and repair / Transcription / Translation, ribosomal structure and biogenesis]... Helicase subunit of the DNA excision repair complex [DNA replication, recombination, and repair]... DNA or RNA helicases of superfamily II [Transcription / DNA replication…
ABC-type transport system, ATP binding protein	1			Vegas_70				400	4	Domain of unknown function (DUF3797). This presumed domain is functionally uncharacterized. This domain family is found in bacteria and viruses, and is approximately 50 amino acids in length. There is a conserved CGN sequence motif... Domain of unknown function (DUF3797). This presumed domain is functionally uncharacterized. This domain family is found in bacteria and viruses, and is approximatel…
DNA primase	2			Vegas_71	Dragolir_56			7	5	RecA-family ATPase [DNA replication, recombination, and repair]... Hexameric Replicative Helicase RepA. RepA is encoded by a plasmid, which is found in most Gram negative bacteria. RepA is a 5'-3' DNA helicase which can utilize ATP, GTP and CTP to a lesser extent... Primase C terminal 2 (PriCT-2). This alpha helical domain is found at the C terminal of primases... AAA domain. This AAA domain is f…
							Tripp_54	135	8	None
Endodeoxyribonuclease RusA	2			Vegas_73	Dragolir_58			196	5	Holliday junction resolvase [DNA replication, recombination, and repair]... Endodeoxyribonuclease RusA. This family consists of several bacterial and phage Holliday junction resolvase (RusA) like proteins. The RusA protein of Escherichia coli is an endonuclease that can resolve Holliday intermediates and correct the defects in genetic recombination and DNA repair associated with inactivation of R…
			Harrison_65					211	2	Endodeoxyribonuclease RusA. This family consists of several bacterial and phage Holliday junction resolvase (RusA) like proteins. The RusA protein of Escherichia coli is an endonuclease that can resolve Holliday intermediates and correct the defects in genetic recombination and DNA repair associated with inactivation of RuvAB or RuvC... Endodeoxyribonuclease RusA. This family consists of several …
DNA-N-6-adenine methyltransferase	1					Lily_61		174	1	DNA N-6-adenine-methyltransferase (Dam). This family consists of several bacterial and phage DNA N-6-adenine-methyltransferase (Dam) like sequences... phage N-6-adenine-methyltransferase. This model is a fragment-mode model for a phage-borne DNA N-6-adenine-methyltransferase. [Mobile and extrachromosomal element functions, Prophage functions, DNA metabolism, Restriction/modification].
DNA-cytosine methyltransferase	2		Harrison_67			Lily_62		81	3	Site-specific DNA methylase [DNA replication, recombination, and repair]... Cytosine-C5 specific DNA methylases; Methyl transfer reactions play an important role in many aspects of biology. Cytosine-specific DNA methylases are found both in prokaryotes and eukaryotes. DNA methylation, or the covalent addition of a methyl group to cytosine within the context of the CpG dinucleotide, has profound e…
								54	21	Site-specific DNA methylase [DNA replication, recombination, and repair]... DNA cytosine methylase; Provisional... Cytosine-C5 specific DNA methylases; Methyl transfer reactions play an important role in many aspects of biology. Cytosine-specific DNA methylases are found both in prokaryotes and eukaryotes. DNA methylation, or the covalent addition of a methyl group to cytosine within the context …
DNA-cytosine methyltransferase-like protein	1					Lily_63		147	1	None
DNA polymerase	1						Tripp_65	41	8	Family A polymerase primarily fills DNA gaps that arise during DNA repair, recombination and replication. DNA polymerase family A, 5'-3' polymerase domain. Family A polymerase functions primarily to fill DNA gaps that arise during DNA repair, recombination and replication. DNA-dependent DNA polymerases can be classified into six main groups based upon phylogenetic relationships with E. coli polym…
DNA polymerase	1						Tripp_67	116	8	exonuclease, DNA polymerase III, epsilon subunit family. All proteins in this family for which functions are known are components of the DNA polymerase III complex (epsilon subunit). There is, however, an outgroup that includes paralogs in some gamma-proteobacteria and the n-terminal region of DinG from some low GC gram positive bacteria. This family is based on the phylogenomic analysis of JA Ei…
DNA polymerase III	1						Tripp_69	150	8	crossover junction endodeoxyribonuclease RuvC. Endonuclease that resolves Holliday junction intermediates in genetic recombination. The active form of the protein is a dimer. Structure studies reveals that the catalytic center, comprised of four acidic residues, lies at the bottom of a cleft that fits a DNA duplex. The model hits a single Synechocystis PCC6803 protein at a score of 30, below the …
Resolvase RuvC	3	Fern_59				Lily_67		122	31	Holliday junction resolvasome, endonuclease subunit [DNA replication, recombination, and repair]... Holliday junction resolvase; Reviewed... Holliday junction resolvases (HJRs) are endonucleases that specifically resolve Holliday junction DNA intermediates during homologous recombination. HJR's occur in archaea, bacteria, and in the mitochondria of certain fungi, however this CD includes only the…
							Tripp_71	239	1	Trimeric dUTP diphosphatases. Trimeric dUTP diphosphatases, or dUTPases, are the most common family of dUTPase, found in bacteria, eukaryotes, and archaea. They catalyze the hydrolysis of the dUTP-Mg complex (dUTP-Mg) into dUMP and pyrophosphate. This reaction is crucial for the preservation of chromosomal integrity as it removes dUTP and therefore reduces the cellular dUTP/dTTP ratio, and preven…
								136	7	Trimeric dUTP diphosphatases. Trimeric dUTP diphosphatases, or dUTPases, are the most common family of dUTPase, found in bacteria, eukaryotes, and archaea. They catalyze the hydrolysis of the dUTP-Mg complex (dUTP-Mg) into dUMP and pyrophosphate. This reaction is crucial for the preservation of chromosomal integrity as it removes dUTP and therefore reduces the cellular dUTP/dTTP ratio, and preven…
RNA polymerase sigma factor	1			Vegas_75	Dragolir_60			50	5	Sigma70, region (SR) 4 refers to the most C-terminal of four conserved domains found in Escherichia coli (Ec) sigma70, the main housekeeping sigma, and related sigma-factors (SFs). A SF is a dissociable subunit of RNA polymerase, it directs bacterial or plastid core RNA polymerase to specific promoter elements located upstream of transcription initiation points. The SR4 of Ec sigma70 and other es…
ArpU family/ArpU-like transcriptional regulator	2	Fern_61				Lily_69		161	31	phage transcriptional regulator, ArpU family. This model represents a family of phage proteins, including ArpU, called a putative autolysin regulatory protein. ArpU was described as a regulator of cellular muramidase-2 of Enterococcus hirae but appears to have been cloned from a prophage. This family appears related to the RinA family of bacteriophage transcriptional activators and to some sporul…
			Harrison_73					167	2	phage transcriptional regulator, ArpU family. This model represents a family of phage proteins, including ArpU, called a putative autolysin regulatory protein. ArpU was described as a regulator of cellular muramidase-2 of Enterococcus hirae but appears to have been cloned from a prophage. This family appears related to the RinA family of bacteriophage transcriptional activators and to some sporul…
RinA transcriptional activator-like protein	4			Vegas_79				346	4	Predicted RNA binding protein (dsRBD-like fold), HicA family [General function prediction only]... YcfA-like protein. The viral, archaeal and bacterial proteins making up this family are similar to the YcfA protein expressed by Escherichia coli. Most of these proteins are hypothetical proteins of unknown function... Predicted RNA binding protein (dsRBD-like fold), HicA family [General function pr…
				Vegas_77	Dragolir_61			176	5	phage transcriptional activator, RinA family. This model represents a family of phage proteins, including RinA, a transcriptional activator in staphylococcal phage phi 11. This family shows similarity to ArpU, a phage-related putative autolysin regulator, and to some sporulation-specific sigma factors. [Mobile and extrachromosomal element functions, Prophage functions, Regulatory functions, DNA i…
			Harrison_76			Lily_74	Tripp_83	334	9	Predicted RNA binding protein (dsRBD-like fold), HicA family [General function prediction only]... YcfA-like protein. The viral, archaeal and bacterial proteins making up this family are similar to the YcfA protein expressed by Escherichia coli. Most of these proteins are hypothetical proteins of unknown function... Predicted RNA binding protein (dsRBD-like fold), HicA family [General function pr…
		Fern_63						359	18	Predicted RNA binding protein (dsRBD-like fold), HicA family [General function prediction only]... YcfA-like protein. The viral, archaeal and bacterial proteins making up this family are similar to the YcfA protein expressed by Escherichia coli. Most of these proteins are hypothetical proteins of unknown function... Predicted RNA binding protein (dsRBD-like fold), HicA family [General function pr…
tRNA-Pro(tgg)	0							NA		tRNA
Deoxyuridine 5	1						Tripp_74	195	12	SprT-like family. This family represents a domain found in eukaryotes and prokaryotes. The domain contains a characteristic motif of the zinc metallopeptidases. This family includes the bacterial SprT protein... SprT-like family. This family represents a domain found in eukaryotes and prokaryotes. The domain contains a characteristic motif of the zinc metallopeptidases. This family includes the b…
Metallopeptidase	1						Tripp_77	52	8	None
Serine recombinase	2		Harrison_42	Vegas_40				332	6	Helix-turn-helix XRE-family like proteins... Predicted transcriptional regulators [Transcription]... Predicted transcriptional regulators [Transcription]... Predicted transcriptional regulator [Transcription]... Plasmid maintenance system antidote protein [General function prediction only]... anaerobic benzoate catabolism transcriptional regulator; Reviewed... Helix-turn-helix XRE-family like pro…
						Lily_71		22	6	Resolvase, N terminal domain. The N-terminal domain of the resolvase family contains the active site and the dimer interface. The extended arm at the C-terminus of this domain connects to the C-terminal helix-turn-helix domain of resolvase... Site-specific recombinases, DNA invertase Pin homologs [DNA replication, recombination, and repair]... chromosome segregation protein; Provisional... Serine…
DNA methyltransferase	1						Tripp_82	160	8	None
Phosphomannomutase	1			Vegas_78		Lily_72	Tripp_57	271	18	None
Toxin HicA	3			Vegas_79				346	4	Predicted RNA binding protein (dsRBD-like fold), HicA family [General function prediction only]... YcfA-like protein. The viral, archaeal and bacterial proteins making up this family are similar to the YcfA protein expressed by Escherichia coli. Most of these proteins are hypothetical proteins of unknown function... Predicted RNA binding protein (dsRBD-like fold), HicA family [General function pr…
			Harrison_76			Lily_74	Tripp_83	334	9	Predicted RNA binding protein (dsRBD-like fold), HicA family [General function prediction only]... YcfA-like protein. The viral, archaeal and bacterial proteins making up this family are similar to the YcfA protein expressed by Escherichia coli. Most of these proteins are hypothetical proteins of unknown function... Predicted RNA binding protein (dsRBD-like fold), HicA family [General function pr…
		Fern_63						359	18	Predicted RNA binding protein (dsRBD-like fold), HicA family [General function prediction only]... YcfA-like protein. The viral, archaeal and bacterial proteins making up this family are similar to the YcfA protein expressed by Escherichia coli. Most of these proteins are hypothetical proteins of unknown function... Predicted RNA binding protein (dsRBD-like fold), HicA family [General function pr…
Antitoxin HicB	3	Fern_62	Harrison_75			Lily_73	Tripp_84	180	28	Predicted nuclease of the RNAse H fold, HicB family [General function prediction only]... Uncharacterized protein family (UPF0150). This family of small proteins is uncharacterized. In CC_3185 this domain is found next to a DNA binding helix-turn-helix domain pfam01402, which suggests that this is some kind of ligand binding domain. The structure of this domain suggests that these domains oligome…
				Vegas_80				185	4	HicB family. This family consists of several bacterial HicB related proteins. The function of HicB is unknown although it is thought to be involved in pilus formation. It has been speculated that HicB performs a function antagonistic to that of pili and yet is necessary for invasion of certain niches... Predicted nuclease of the RNAse H fold, HicB family [General function prediction only]... Pred…
							Tripp_86	68	8	None
Toxin HicA	2	Fern_63						359	18	Predicted RNA binding protein (dsRBD-like fold), HicA family [General function prediction only]... YcfA-like protein. The viral, archaeal and bacterial proteins making up this family are similar to the YcfA protein expressed by Escherichia coli. Most of these proteins are hypothetical proteins of unknown function... Predicted RNA binding protein (dsRBD-like fold), HicA family [General function pr…
			Harrison_76			Lily_74	Tripp_83	334	9	Predicted RNA binding protein (dsRBD-like fold), HicA family [General function prediction only]... YcfA-like protein. The viral, archaeal and bacterial proteins making up this family are similar to the YcfA protein expressed by Escherichia coli. Most of these proteins are hypothetical proteins of unknown function... Predicted RNA binding protein (dsRBD-like fold), HicA family [General function pr…
Transglycosylase	2	Fern_64	Harrison_77					182	32	None
				Vegas_81				294	4	None
HNH endonuclease/restriction endonuclease McrA	2	Fern_65	Harrison_78	Vegas_84	Dragolir_65			189	40	HNH nucleases... Restriction endonuclease [Defense mechanisms]... HNH nucleases; HNH endonuclease signature which is found in viral, prokaryotic, and eukaryotic proteins. The alignment includes members of the large group of homing endonucleases, yeast intron 1 protein, MutS, as well as bacterial colicins, pyocins, and anaredoxins... HNH endonuclease... HNH nucleases... Restriction endonuclease [D…
					Dragolir_64			134	3	HNH nucleases... Restriction endonuclease [Defense mechanisms]... HNH nucleases; HNH endonuclease signature which is found in viral, prokaryotic, and eukaryotic proteins. The alignment includes members of the large group of homing endonucleases, yeast intron 1 protein, MutS, as well as bacterial colicins, pyocins, and anaredoxins... HNH endonuclease.
HNH endonuclease	1	Fern_65	Harrison_78	Vegas_84	Dragolir_65			189	40	HNH nucleases... Restriction endonuclease [Defense mechanisms]... HNH nucleases; HNH endonuclease signature which is found in viral, prokaryotic, and eukaryotic proteins. The alignment includes members of the large group of homing endonucleases, yeast intron 1 protein, MutS, as well as bacterial colicins, pyocins, and anaredoxins... HNH endonuclease... HNH nucleases... Restriction endonuclease [D…

## Sheet: AllPhageTable3
Dr. T call	# of Phams	Pagassa	Honeybear	Toothless	Tadhana	Fern	Willow	Lucielle	Saudage	BN12	Kawika	Kiel007	Redbud	Rani	Eltigre	HB10c2	Arcticfreeze	DevRi	Bloom	Jacopo	Lycanus1	Lycanus2	Likha	philBB_PL23	Yerffej	Sitara	Diva	Shelly	Xenia	Leyra	PBL1c	Harrison	Paisley	Diane	Vadim	Vegas	Hayley	Dragolir	LincolnB	Wanderer	Lily	Ash	Ley	C7Cdelta	Halcyone	Heath	Scottie	Unity	Tripp
small terminase	2	Pagassa_1	Honeybear_1	Toothless_1	Tadhana_1	Fern_1	Willow_1	Lucielle_1	Saudage_1	BN12_1	Kawika_1	Kiel007_1	Redbud_1	Rani_1	Eltigre_1	HB10c2_1	Arcticfreeze_1	DevRi_1	Bloom_1	Jacopo_1	Lycanus1_1	Lycanus2_1	Likha_1	Unknown_1	Yerffej_1	Sitara_1	Diva_1	Shelly_1	Xenia_1	Leyra_1	PBL1c_1	Harrison_1	Paisley_1	Diane_1	Vadim_1	Vegas_1	Hayley_1
																																						Dragolir_1	LincolnB_1	Wanderer_1
large terminase	4	Pagassa_2	Honeybear_2	Toothless_2	Tadhana_2	Fern_2	Willow_2	Lucielle_2	Saudage_2	BN12_2	Kawika_2	Kiel007_2	Redbud_2	Rani_2	Eltigre_2	HB10c2_2	Arcticfreeze_2	DevRi_2	Bloom_2	Jacopo_2	Lycanus1_2	Lycanus2_2	Likha_2	Unknown_2	Yerffej_2	Sitara_2	Diva_2	Shelly_2	Xenia_2	Leyra_2	PBL1c_2	Harrison_2	Paisley_2	Diane_2	Vadim_2	Vegas_2	Hayley_2
																																						Dragolir_2	LincolnB_2	Wanderer_2
																																									Lily_2
																																										Ash_3	Ley_3	C7Cdelta_3	Halcyone_6	Heath_6	Scottie_3	Unity_6	Tripp_3
portal protein	4	Pagassa_3	Honeybear_3	Toothless_3	Tadhana_3	Fern_3	Willow_3	Lucielle_3	Saudage_3	BN12_3	Kawika_3	Kiel007_3	Redbud_3	Rani_3	Eltigre_3	HB10c2_3	Arcticfreeze_3	DevRi_3	Bloom_3	Jacopo_3	Lycanus1_3	Lycanus2_3	Likha_3	Unknown_3	Yerffej_3	Sitara_3	Diva_3	Shelly_3	Xenia_3	Leyra_3	PBL1c_3	Harrison_3	Paisley_3	Diane_3	Vadim_3	Vegas_3	Hayley_3
																																						Dragolir_3	LincolnB_3	Wanderer_3
																																									Lily_4
																																										Ash_4	Ley_4	C7Cdelta_4	Halcyone_7	Heath_7	Scottie_4	Unity_7	Tripp_4
Clp protease ClpP	2																																								Lily_5
		Pagassa_4	Honeybear_4	Toothless_4	Tadhana_4	Fern_4	Willow_4	Lucielle_4	Saudage_4	BN12_4	Kawika_4	Kiel007_4	Redbud_4	Rani_4	Eltigre_4	HB10c2_4	Arcticfreeze_4	DevRi_4	Bloom_4	Jacopo_4	Lycanus1_4	Lycanus2_4	Likha_4	Unknown_4	Yerffej_4	Sitara_4	Diva_4	Shelly_4	Xenia_4	Leyra_4	PBL1c_4	Harrison_4	Paisley_4	Diane_4	Vadim_4	Vegas_4	Hayley_4
Capsid maturation protease	1																																					Dragolir_4	LincolnB_4	Wanderer_4
Minor capsid protein	1																																									Ash_5	Ley_5	C7Cdelta_5	Halcyone_8	Heath_8	Scottie_5	Unity_8	Tripp_5
scaffold protein	1																																									Ash_7	Ley_7	C7Cdelta_7	Halcyone_10	Heath_10	Scottie_7	Unity_10	Tripp_7
major capsid protein	4																																					Dragolir_5	LincolnB_5	Wanderer_5
		Pagassa_5	Honeybear_5	Toothless_5	Tadhana_5	Fern_5	Willow_5	Lucielle_5	Saudage_5	BN12_5	Kawika_5	Kiel007_5	Redbud_5	Rani_5	Eltigre_5	HB10c2_5	Arcticfreeze_5	DevRi_5	Bloom_5	Jacopo_5	Lycanus1_5	Lycanus2_5	Likha_5	Unknown_5	Yerffej_5	Sitara_5	Diva_5	Shelly_5	Xenia_5	Leyra_5	PBL1c_5	Harrison_5	Paisley_5	Diane_5	Vadim_5	Vegas_5	Hayley_5
																																										Ash_8	Ley_8	C7Cdelta_8	Halcyone_11	Heath_11	Scottie_8	Unity_11	Tripp_8
																																									Lily_7
head-tail connector complex protein	2																																					Dragolir_6	LincolnB_6	Wanderer_6
		Pagassa_7	Honeybear_7	Toothless_7	Tadhana_7	Fern_7	Willow_7	Lucielle_7	Saudage_7	BN12_7	Kawika_7	Kiel007_7	Redbud_7	Rani_7	Eltigre_7	HB10c2_7	Arcticfreeze_7	DevRi_7	Bloom_7	Jacopo_7	Lycanus1_7	Lycanus2_7	Likha_7	Unknown_7	Yerffej_7	Sitara_7	Diva_7	Shelly_7	Xenia_7	Leyra_7	PBL1c_7	Harrison_7	Paisley_7	Diane_7	Vadim_7	Vegas_7	Hayley_7
head-tail connector complex protein	1	Pagassa_8	Honeybear_8	Toothless_8	Tadhana_8	Fern_8	Willow_8	Lucielle_8	Saudage_8	BN12_8	Kawika_8	Kiel007_8	Redbud_8	Rani_8	Eltigre_8	HB10c2_8	Arcticfreeze_8	DevRi_8	Bloom_8	Jacopo_8	Lycanus1_8	Lycanus2_8	Likha_8	Unknown_8	Yerffej_8	Sitara_8	Diva_8	Shelly_8	Xenia_8	Leyra_8	PBL1c_8	Harrison_8	Paisley_8	Diane_8	Vadim_8	Vegas_8	Hayley_8	Dragolir_8	LincolnB_8	Wanderer_8
capside maturation protease	1																															Harrison_10	Paisley_10	Diane_10	Vadim_10	Vegas_10	Hayley_10	Dragolir_10	LincolnB_10	Wanderer_10
tail protein	2	Pagassa_10	Honeybear_10	Toothless_10	Tadhana_10	Fern_10	Willow_10	Lucielle_10	Saudage_10	BN12_10	Kawika_10	Kiel007_10	Redbud_10	Rani_10	Eltigre_10	HB10c2_10	Arcticfreeze_10	DevRi_10	Bloom_10	Jacopo_10	Lycanus1_10	Lycanus2_10	Likha_10	Unknown_10	Yerffej_10	Sitara_10	Diva_10	Shelly_10	Xenia_10	Leyra_10	PBL1c_10
																																									Lily_10
major tail protein	1	Pagassa_11	Honeybear_11	Toothless_11	Tadhana_11	Fern_11	Willow_11	Lucielle_11	Saudage_11	BN12_11	Kawika_11	Kiel007_11	Redbud_11	Rani_11	Eltigre_11	HB10c2_11	Arcticfreeze_11	DevRi_11	Bloom_11	Jacopo_11	Lycanus1_11	Lycanus2_11	Likha_11	Unknown_11	Yerffej_11	Sitara_11	Diva_11	Shelly_11	Xenia_11	Leyra_11	PBL1c_11
tail sheath protein	1																																								Lily_13
tail tube protein	1																																								Lily_14
tail tape measure protein	4	Pagassa_14	Honeybear_14	Toothless_14	Tadhana_14	Fern_14	Willow_14	Lucielle_14	Saudage_14	BN12_14	Kawika_14	Kiel007_14	Redbud_14	Rani_14	Eltigre_14	HB10c2_14	Arcticfreeze_14	DevRi_14	Bloom_14	Jacopo_14	Lycanus1_14	Lycanus2_14	Likha_14	Unknown_14	Yerffej_14	Sitara_14	Diva_14	Shelly_14	Xenia_14	Leyra_14	PBL1c_14
																																									Lily_17
																																										Ash_17	Ley_17	C7Cdelta_17	Halcyone_19	Heath_19	Scottie_16	Unity_19	Tripp_16
																																Harrison_14	Paisley_14	Diane_14	Vadim_14	Vegas_14	Hayley_14	Dragolir_14	LincolnB_14	Wanderer_14
tail protein	3	Pagassa_15	Honeybear_15	Toothless_15	Tadhana_15	Fern_15	Willow_15	Lucielle_15	Saudage_15	BN12_15	Kawika_15	Kiel007_15	Redbud_15	Rani_15	Eltigre_15	HB10c2_15	Arcticfreeze_15	DevRi_15	Bloom_15	Jacopo_15	Lycanus1_15	Lycanus2_15	Likha_15	Unknown_15	Yerffej_15	Sitara_15	Diva_15	Shelly_15	Xenia_15	Leyra_15	PBL1c_15	Harrison_15	Paisley_15	Diane_15	Vadim_15	Vegas_15	Hayley_15	Dragolir_15	LincolnB_15	Wanderer_15
																																									Lily_18
																																										Ash_18	Ley_18	C7Cdelta_18	Halcyone_20	Heath_20	Scottie_17	Unity_20	Tripp_17
late control protein	1																																								Lily_19
baseplate assembly protein	1																																								Lily_20
head-tail connector protein	1																																								Lily_21
baseplate wedge	1																																								Lily_22
baseplate protein	1																																								Lily_23
tail protein	3	Pagassa_16	Honeybear_16	Toothless_16	Tadhana_16	Fern_16	Willow_16	Lucielle_16	Saudage_16	BN12_16	Kawika_16	Kiel007_16	Redbud_16	Rani_16	Eltigre_16	HB10c2_16	Arcticfreeze_16	DevRi_16	Bloom_16	Jacopo_16	Lycanus1_16	Lycanus2_16	Likha_16	Unknown_16	Yerffej_16	Sitara_16	Diva_16	Shelly_16	Xenia_16	Leyra_16	PBL1c_16	Harrison_16	Paisley_16	Diane_16	Vadim_16	Vegas_16	Hayley_16	Dragolir_16	LincolnB_16	Wanderer_16
																																									Lily_24
																																										Ash_19	Ley_19	C7Cdelta_19	Halcyone_21	Heath_21	Scottie_18	Unity_21	Tripp_18
tail protein	2	Pagassa_17	Honeybear_17	Toothless_17	Tadhana_17	Fern_17	Willow_17	Lucielle_17	Saudage_17	BN12_17	Kawika_17	Kiel007_17	Redbud_17	Rani_17	Eltigre_17	HB10c2_17	Arcticfreeze_17	DevRi_17	Bloom_17	Jacopo_17	Lycanus1_17	Lycanus2_17	Likha_17	Unknown_17	Yerffej_17	Sitara_17	Diva_17	Shelly_17	Xenia_17	Leyra_17	PBL1c_17	Harrison_17	Paisley_17	Diane_17	Vadim_17	Vegas_17	Hayley_17	Dragolir_17	LincolnB_17	Wanderer_17
																																									Lily_25
holin	2	Pagassa_20	Honeybear_20	Toothless_20	Tadhana_20	Fern_20	Willow_20	Lucielle_20	Saudage_20	BN12_20	Kawika_20	Kiel007_20	Redbud_20	Rani_20	Eltigre_20	HB10c2_20	Arcticfreeze_20	DevRi_20	Bloom_20	Jacopo_20	Lycanus1_20	Lycanus2_20	Likha_20	Unknown_20	Yerffej_20	Sitara_20	Diva_20	Shelly_20	Xenia_20	Leyra_20	PBL1c_20	Harrison_20	Paisley_20	Diane_20	Vadim_20	Vegas_20	Hayley_20	Dragolir_20	LincolnB_20	Wanderer_20	Lily_28
																																										Ash_21	Ley_21	C7Cdelta_21	Halcyone_23	Heath_23	Scottie_20	Unity_23	Tripp_20
N-acetylmuramoyl-L-alanine amidase	2	Pagassa_21	Honeybear_21	Toothless_21	Tadhana_21	Fern_21	Willow_21	Lucielle_21	Saudage_21	BN12_21	Kawika_21	Kiel007_21	Redbud_21	Rani_21	Eltigre_21	HB10c2_21	Arcticfreeze_21	DevRi_21	Bloom_21	Jacopo_21	Lycanus1_21	Lycanus2_21	Likha_21	Unknown_21	Yerffej_21	Sitara_21	Diva_21	Shelly_21	Xenia_21	Leyra_21	PBL1c_21	Harrison_21	Paisley_21	Diane_21	Vadim_21	Vegas_21	Hayley_21	Dragolir_21	LincolnB_21	Wanderer_21	Lily_29
																																																	Tripp_21
Putative acetyltransferase	1																																	Diane_22	Vadim_22	Vegas_22	Hayley_22
holin	1	Pagassa_22	Honeybear_22	Toothless_22	Tadhana_22	Fern_22	Willow_22	Lucielle_22	Saudage_22	BN12_22	Kawika_22	Kiel007_22	Redbud_22	Rani_22	Eltigre_22	HB10c2_22	Arcticfreeze_22	DevRi_22	Bloom_22	Jacopo_22	Lycanus1_22	Lycanus2_22	Likha_22	Unknown_23	Yerffej_22	Sitara_22	Diva_22	Shelly_22	Xenia_22	Leyra_22	PBL1c_22	Harrison_23	Paisley_23	Diane_23	Vadim_23	Vegas_23	Hayley_23	Dragolir_22	LincolnB_23	Wanderer_23	Lily_30
ABC-Like transporter protein	1																							Unknown_25								Harrison_25	Paisley_25
transposase	7									BN12_27																								Diane_30	Vadim_30	Vegas_30
																																																	Tripp_23, Tripp_24
																																																	Tripp_25
																																																	Tripp_22
																																																Unity_24
																										Sitara_29	Diva_29	Shelly_29	Xenia_29	Leyra_29
																										Sitara_36	Diva_36	Shelly_36	Xenia_36		PBL1c_32
Toxin-like protein	1	Pagassa_24	Honeybear_24	Toothless_24	Tadhana_24	Fern_24	Willow_24	Lucielle_24	Saudage_24		Kawika_24												Likha_25
Transcriptional regulator	1	Pagassa_28	Honeybear_28	Toothless_28	Tadhana_28	Fern_28	Willow_28	Lucielle_28	Saudage_28	BN12_33	Kawika_28
Toxin	2																							Unknown_27	Yerffej_26							Harrison_27	Paisley_27
																																						Dragolir_24
XRE family transcriptional regulator	1																Arcticfreeze_31	DevRi_31	Bloom_31	Jacopo_31	Lycanus1_31	Lycanus2_31			Yerffej_31													Dragolir_25
Transcriptional regulator	2																															Harrison_31	Paisley_31
																	Arcticfreeze_31	DevRi_31	Bloom_31	Jacopo_31	Lycanus1_31	Lycanus2_31			Yerffej_31													Dragolir_25
Ankyrin-repeat containing protein	1									BN12_26																								Diane_31	Vadim_31	Vegas_31
GTP pyrophosphokinase-like protein	1																Arcticfreeze_23	DevRi_23	Bloom_23	Jacopo_23	Lycanus1_23	Lycanus2_23																			Lily_31
Arc-like DNA binding protein	1																																	Diane_32	Vadim_32	Vegas_32	Hayley_30
Cro-C1 family transcriptional regulator	1																																					Dragolir_33			Lily_37						Scottie_22
Stress protein	1																																	Diane_35	Vadim_35	Vegas_35	Hayley_33
Integrase	5	Pagassa_29	Honeybear_29	Toothless_29	Tadhana_29	Fern_29	Willow_29	Lucielle_29	Saudage_29	BN12_34	Kawika_29
																																		Diane_37	Vadim_37	Vegas_37	Hayley_35	Dragolir_37	LincolnB_27	Wanderer_27
																																																	Tripp_32
												Kiel007_30	Redbud_30	Rani_30	Eltigre_30	HB10c2_30										Sitara_38				Leyra_35												Ash_25	Ley_25	C7Cdelta_25					Tripp_30
																	Arcticfreeze_35	DevRi_35	Bloom_35	Jacopo_35	Lycanus1_35	Lycanus2_35			Yerffej_35
Metallo-endopeptidase ImmA/Irre	1																																	Diane_38	Vadim_38	Vegas_38	Hayley_36	Dragolir_38	LincolnB_28	Wanderer_28
Repressor-like protein	3																																																Tripp_33
		Pagassa_31	Honeybear_31	Toothless_31	Tadhana_31	Fern_31	Willow_31	Lucielle_31	Saudage_31	BN12_36	Kawika_31
																																													Halcyone_26	Heath_26	Scottie_27
repressor-like domain protein	1																																																Tripp_34
Dipeptidyl aminopeptidase/acylaminoacyl-peptidase	1																															Harrison_37	Paisley_37
resolvase/recombinase domain protein	1																															Harrison_40	Paisley_40
XRE family transcriptional regulator	8	Pagassa_30	Honeybear_30	Toothless_30	Tadhana_30	Fern_30	Willow_30	Lucielle_30	Saudage_30	BN12_35	Kawika_30																																		Halcyone_32	Heath_32	Scottie_33
															Eltigre_57									Unknown_55	Yerffej_59							Harrison_41	Paisley_41
																																		Diane_39	Vadim_39	Vegas_39	Hayley_37
																																						Dragolir_39
																																						Dragolir_33			Lily_37						Scottie_22
																	Arcticfreeze_36	DevRi_36	Bloom_36	Jacopo_36	Lycanus1_36	Lycanus2_36			Yerffej_36
																								Unknown_31																									Tripp_31
																																										Ash_26	Ley_26	C7Cdelta_26
Cro/C1 family transcriptional regulator	1	Pagassa_31	Honeybear_31	Toothless_31	Tadhana_31	Fern_31	Willow_31	Lucielle_31	Saudage_31	BN12_36	Kawika_31
Antirepressor AntA	1											Kiel007_33	Redbud_33	Rani_33	Eltigre_33	HB10c2_33										Sitara_42				Leyra_38								Dragolir_41
Excisionase	4	Pagassa_32	Honeybear_32	Toothless_32	Tadhana_32	Fern_32	Willow_32	Lucielle_32	Saudage_32	BN12_37	Kawika_32
												Kiel007_34	Redbud_34	Rani_34	Eltigre_34	HB10c2_34	Arcticfreeze_38	DevRi_38	Bloom_38	Jacopo_38	Lycanus1_38	Lycanus2_38			Yerffej_38	Sitara_43				Leyra_39												Ash_28	Ley_28	C7Cdelta_28	Halcyone_34	Heath_34	Scottie_35
																																		Diane_45	Vadim_45	Vegas_45	Hayley_43	Dragolir_42	LincolnB_33	Wanderer_33
																																		Diane_46	Vadim_46	Vegas_46	Hayley_44	Dragolir_52				Ash_31	Ley_31	C7Cdelta_31	Halcyone_37	Heath_37	Scottie_38		Tripp_36
Antirepressor	4	Pagassa_36	Honeybear_36	Toothless_34	Tadhana_34	Fern_34	Willow_34	Lucielle_34	Saudage_34	BN12_39	Kawika_34	Kiel007_35	Redbud_35	Rani_35	Eltigre_35	HB10c2_35							Likha_35			Sitara_44	Diva_42	Shelly_42	Xenia_42	Leyra_40	PBL1c_38			Diane_44	Vadim_44	Vegas_44	Hayley_42		LincolnB_32	Wanderer_32
																																										Ash_29	Ley_29	C7Cdelta_29	Halcyone_35	Heath_35	Scottie_36		Tripp_35
																																		Diane_45	Vadim_45	Vegas_45	Hayley_43	Dragolir_42	LincolnB_33	Wanderer_33
																																		Diane_46	Vadim_46	Vegas_46	Hayley_44	Dragolir_52				Ash_31	Ley_31	C7Cdelta_31	Halcyone_37	Heath_37	Scottie_38		Tripp_36
Restriction Endonculease	1	Pagassa_34	Honeybear_34																															Diane_42	Vadim_42	Vegas_42	Hayley_40
Antirepressor	2				Tadhana_38	Fern_38	Willow_38									HB10c2_38							Likha_39	Unknown_39	Yerffej_44							Harrison_49	Paisley_49									Ash_32	Ley_32	C7Cdelta_32	Halcyone_38	Heath_38	Scottie_39	Unity_26	Tripp_37
		Pagassa_36	Honeybear_36	Toothless_34	Tadhana_34	Fern_34	Willow_34	Lucielle_34	Saudage_34	BN12_39	Kawika_34	Kiel007_35	Redbud_35	Rani_35	Eltigre_35	HB10c2_35							Likha_35			Sitara_44	Diva_42	Shelly_42	Xenia_42	Leyra_40	PBL1c_38			Diane_44	Vadim_44	Vegas_44	Hayley_42		LincolnB_32	Wanderer_32
Excisionase	1																																	Diane_45	Vadim_45	Vegas_45	Hayley_43	Dragolir_42	LincolnB_33	Wanderer_33
DNA repair protein RecN	1	Pagassa_47	Honeybear_47	Toothless_45	Tadhana_42	Fern_42	Willow_42	Lucielle_42	Saudage_42	BN12_50	Kawika_45	Kiel007_43	Redbud_43	Rani_43	Eltigre_46		Arcticfreeze_48	DevRi_48	Bloom_48	Jacopo_48	Lycanus1_48	Lycanus2_48	Likha_43	Unknown_44	Yerffej_48	Sitara_52	Diva_45	Shelly_50	Xenia_50	Leyra_48	PBL1c_46										Lily_51
DNA recombinational protein RecT	1	Pagassa_49	Honeybear_49	Toothless_47	Tadhana_44	Fern_44	Willow_44	Lucielle_44	Saudage_44	BN12_52	Kawika_47	Kiel007_45	Redbud_45	Rani_45	Eltigre_48	HB10c2_41	Arcticfreeze_50	DevRi_50	Bloom_50	Jacopo_50	Lycanus1_50	Lycanus2_50	Likha_45	Unknown_46	Yerffej_50	Sitara_54	Diva_47	Shelly_52	Xenia_52	Leyra_50	PBL1c_48										Lily_53
Metallo-hydrolase	1	Pagassa_50	Honeybear_50	Toothless_48	Tadhana_45	Fern_45	Willow_45	Lucielle_45	Saudage_45	BN12_53	Kawika_48	Kiel007_46	Redbud_46	Rani_46	Eltigre_49	HB10c2_42	Arcticfreeze_51	DevRi_51	Bloom_51	Jacopo_51	Lycanus1_51	Lycanus2_51	Likha_46	Unknown_47	Yerffej_51	Sitara_55	Diva_48	Shelly_53	Xenia_53	Leyra_51	PBL1c_49										Lily_54
Primosome component-like protein	2	Pagassa_52	Honeybear_52	Toothless_50	Tadhana_47	Fern_47	Willow_47	Lucielle_47	Saudage_47	BN12_55	Kawika_50	Kiel007_48	Redbud_48	Rani_48	Eltigre_51	HB10c2_44	Arcticfreeze_53	DevRi_53	Bloom_53	Jacopo_53	Lycanus1_53	Lycanus2_53	Likha_48	Unknown_49	Yerffej_53	Sitara_57	Diva_50	Shelly_55	Xenia_55	Leyra_53	PBL1c_51										Lily_56
		Pagassa_51	Honeybear_51	Toothless_49	Tadhana_46	Fern_46	Willow_46	Lucielle_46	Saudage_46	BN12_54	Kawika_49	Kiel007_47	Redbud_47	Rani_47	Eltigre_50	HB10c2_43	Arcticfreeze_52	DevRi_52	Bloom_52	Jacopo_52	Lycanus1_52	Lycanus2_52	Likha_47	Unknown_48	Yerffej_52	Sitara_56	Diva_49	Shelly_54	Xenia_54	Leyra_52	PBL1c_50										Lily_55
DNA methyltransferase-like protein	1																																									Ash_43	Ley_43	C7Cdelta_43	Halcyone_46	Heath_46	Scottie_47	Unity_34	Tripp_49
DNA replication protein	1																																									Ash_46	Ley_46	C7Cdelta_46	Halcyone_49	Heath_49	Scottie_50	Unity_37	Tripp_52
Replicative DNA helicase	2	Pagassa_53	Honeybear_53	Toothless_51	Tadhana_48	Fern_48	Willow_48	Lucielle_48	Saudage_48	BN12_56	Kawika_51	Kiel007_49	Redbud_49	Rani_49	Eltigre_52	HB10c2_45	Arcticfreeze_54	DevRi_54	Bloom_54	Jacopo_54	Lycanus1_54	Lycanus2_54	Likha_49	Unknown_50	Yerffej_54	Sitara_58	Diva_51	Shelly_56	Xenia_56	Leyra_54	PBL1c_52										Lily_57
																																										Ash_47	Ley_47	C7Cdelta_47	Halcyone_50	Heath_50	Scottie_51	Unity_38	Tripp_53
DNA methylase	2																																	Diane_60	Vadim_60	Vegas_60	Hayley_58
																																																	Tripp_80
Single-stranded DNA binding protein, ERF superfamily	1																															Harrison_57	Paisley_57
Single-stranded DNA binding protein	2																															Harrison_58	Paisley_58
																							Likha_60			Sitara_68		Shelly_67	Xenia_67	Leyra_65	PBL1c_69			Diane_78	Vadim_78	Vegas_78	Hayley_76				Lily_72	Ash_51	Ley_51	C7Cdelta_51	Halcyone_54	Heath_54	Scottie_55		Tripp_57
transcriptional regulator AbrB	1																																	Diane_63	Vadim_63	Vegas_63	Hayley_61	Dragolir_47	LincolnB_47	Wanderer_47
Replication terminator protein	1																																	Diane_64	Vadim_64	Vegas_64	Hayley_62	Dragolir_48
Primosome, DnaD subunit	1																															Harrison_61
DNA replication protein	2																															Harrison_62	Paisley_62
																																										Ash_44	Ley_44	C7Cdelta_44	Halcyone_47	Heath_47	Scottie_48	Unity_35	Tripp_50
Chromosome segregation protein SMC	1																																	Diane_66	Vadim_66	Vegas_66	Hayley_64	Dragolir_50
AAA domain ATPase	3																																	Diane_67	Vadim_67	Vegas_67	Hayley_65	Dragolir_51
																																							LincolnB_51	Wanderer_51
		Pagassa_47	Honeybear_47	Toothless_45	Tadhana_42	Fern_42	Willow_42	Lucielle_42	Saudage_42	BN12_50	Kawika_45	Kiel007_43	Redbud_43	Rani_43	Eltigre_46		Arcticfreeze_48	DevRi_48	Bloom_48	Jacopo_48	Lycanus1_48	Lycanus2_48	Likha_43	Unknown_44	Yerffej_48	Sitara_52	Diva_45	Shelly_50	Xenia_50	Leyra_48	PBL1c_46										Lily_51
DEAD/DEAH box helicase	1																																	Diane_69	Vadim_69	Vegas_69	Hayley_67	Dragolir_54
ABC-type transport system, ATP binding protein	1																																	Diane_70	Vadim_70	Vegas_70	Hayley_68
DNA primase	2																																	Diane_71	Vadim_71	Vegas_71	Hayley_69	Dragolir_56
																																										Ash_48	Ley_48	C7Cdelta_48	Halcyone_51	Heath_51	Scottie_52	Unity_39	Tripp_54
Endodeoxyribonuclease RusA	2																																	Diane_73	Vadim_73	Vegas_73	Hayley_71	Dragolir_58
																																Harrison_65	Paisley_65
DNA-N-6-adenine methyltransferase	1																																								Lily_61
DNA-cytosine methyltransferase	2																															Harrison_67	Paisley_67								Lily_62
		Pagassa_55	Honeybear_55	Toothless_53	Tadhana_50					BN12_58		Kiel007_51	Redbud_51	Rani_51		HB10c2_47	Arcticfreeze_56	DevRi_56	Bloom_56	Jacopo_56	Lycanus1_56	Lycanus2_56	Likha_51			Sitara_60	Diva_53	Shelly_58	Xenia_58	Leyra_56
DNA-cytosine methyltransferase-like protein	1																																								Lily_63
DNA polymerase	1																																									Ash_59	Ley_59	C7Cdelta_59	Halcyone_61	Heath_61	Scottie_62	Unity_49	Tripp_65
DNA polymerase	1																																									Ash_61	Ley_61	C7Cdelta_61	Halcyone_63	Heath_63	Scottie_64	Unity_51	Tripp_67
DNA polymerase III	1																																									Ash_63	Ley_63	C7Cdelta_63	Halcyone_65	Heath_65	Scottie_66	Unity_53	Tripp_69
Resolvase RuvC	3	Pagassa_60	Honeybear_60	Toothless_58	Tadhana_55	Fern_59	Willow_59	Lucielle_59	Saudage_59	BN12_63	Kawika_63	Kiel007_56	Redbud_56	Rani_56	Eltigre_61	HB10c2_52	Arcticfreeze_60	DevRi_60	Bloom_60	Jacopo_60	Lycanus1_60	Lycanus2_60	Likha_55	Unknown_59	Yerffej_63	Sitara_65	Diva_58	Shelly_62	Xenia_62	Leyra_60	PBL1c_64										Lily_67
																																																	Tripp_71
																																										Ash_67	Ley_67	C7Cdelta_67	Halcyone_69	Heath_69	Scottie_70	Unity_57
RNA polymerase sigma factor	1																																	Diane_75	Vadim_75	Vegas_75	Hayley_73	Dragolir_60
ArpU family/ArpU-like transcriptional regulator	2	Pagassa_62	Honeybear_62	Toothless_60	Tadhana_57	Fern_61	Willow_61	Lucielle_61	Saudage_61	BN12_65	Kawika_65	Kiel007_58	Redbud_58	Rani_58	Eltigre_63	HB10c2_54	Arcticfreeze_62	DevRi_62	Bloom_62	Jacopo_62	Lycanus1_62	Lycanus2_62	Likha_57	Unknown_61	Yerffej_65	Sitara_67	Diva_60	Shelly_64	Xenia_64	Leyra_62	PBL1c_66										Lily_69
																																Harrison_73	Paisley_73
RinA transcriptional activator-like protein	4																																	Diane_79	Vadim_79	Vegas_79	Hayley_77
																																		Diane_77	Vadim_77	Vegas_77	Hayley_75	Dragolir_61
																							Likha_62					Shelly_69	Xenia_69	Leyra_67	PBL1c_71	Harrison_76	Paisley_76								Lily_74								Tripp_83
		Pagassa_64	Honeybear_64	Toothless_62	Tadhana_59	Fern_63	Willow_63	Lucielle_63	Saudage_63	BN12_67	Kawika_67	Kiel007_60	Redbud_60	Rani_60	Eltigre_65	HB10c2_56									Yerffej_67	Sitara_70	Diva_62
tRNA-Pro(tgg)	0
Deoxyuridine 5	1																																									Ash_73	Ley_73	C7Cdelta_73	Halcyone_73, Halcyone_74	Heath_73, Heath_74	Scottie_74, Scottie_75	Unity_61, Unity_62	Tripp_74
Metallopeptidase	1																																									Ash_78	Ley_78	C7Cdelta_77	Halcyone_79	Heath_79	Scottie_80	Unity_67	Tripp_77
Serine recombinase	2																															Harrison_42	Paisley_42	Diane_40	Vadim_40	Vegas_40	Hayley_38
																							Likha_59					Shelly_66	Xenia_66	Leyra_64	PBL1c_68										Lily_71
DNA methyltransferase	1																																									Ash_82	Ley_82	C7Cdelta_81	Halcyone_83	Heath_83	Scottie_84	Unity_71	Tripp_82
Phosphomannomutase	1																						Likha_60			Sitara_68		Shelly_67	Xenia_67	Leyra_65	PBL1c_69			Diane_78	Vadim_78	Vegas_78	Hayley_76				Lily_72	Ash_51	Ley_51	C7Cdelta_51	Halcyone_54	Heath_54	Scottie_55		Tripp_57
Toxin HicA	3																																	Diane_79	Vadim_79	Vegas_79	Hayley_77
																							Likha_62					Shelly_69	Xenia_69	Leyra_67	PBL1c_71	Harrison_76	Paisley_76								Lily_74								Tripp_83
		Pagassa_64	Honeybear_64	Toothless_62	Tadhana_59	Fern_63	Willow_63	Lucielle_63	Saudage_63	BN12_67	Kawika_67	Kiel007_60	Redbud_60	Rani_60	Eltigre_65	HB10c2_56									Yerffej_67	Sitara_70	Diva_62
Antitoxin HicB	3	Pagassa_63	Honeybear_63	Toothless_61	Tadhana_58	Fern_62	Willow_62	Lucielle_62	Saudage_62	BN12_66	Kawika_66	Kiel007_59	Redbud_59	Rani_59	Eltigre_64	HB10c2_55							Likha_61	Unknown_62	Yerffej_66	Sitara_69	Diva_61	Shelly_68	Xenia_68	Leyra_66	PBL1c_70	Harrison_75	Paisley_75								Lily_73								Tripp_84
																																		Diane_80	Vadim_80	Vegas_80	Hayley_78
																																										Ash_84	Ley_84	C7Cdelta_83	Halcyone_87	Heath_87	Scottie_88	Unity_75	Tripp_86
Toxin HicA	2	Pagassa_64	Honeybear_64	Toothless_62	Tadhana_59	Fern_63	Willow_63	Lucielle_63	Saudage_63	BN12_67	Kawika_67	Kiel007_60	Redbud_60	Rani_60	Eltigre_65	HB10c2_56									Yerffej_67	Sitara_70	Diva_62
																							Likha_62					Shelly_69	Xenia_69	Leyra_67	PBL1c_71	Harrison_76	Paisley_76								Lily_74								Tripp_83
Transglycosylase	2	Pagassa_65	Honeybear_65	Toothless_63	Tadhana_60	Fern_64	Willow_64	Lucielle_64	Saudage_64	BN12_68	Kawika_70	Kiel007_61	Redbud_61	Rani_61	Eltigre_66	HB10c2_57	Arcticfreeze_65	DevRi_65	Bloom_65	Jacopo_65	Lycanus1_65	Lycanus2_65	Likha_63	Unknown_63	Yerffej_68	Sitara_74	Diva_63	Shelly_70	Xenia_70	Leyra_68	PBL1c_73	Harrison_77	Paisley_77
																																		Diane_81	Vadim_81	Vegas_81	Hayley_79
HNH endonuclease/restriction endonuclease McrA	2	Pagassa_66	Honeybear_66	Toothless_64	Tadhana_61	Fern_65	Willow_65	Lucielle_65	Saudage_65	BN12_69	Kawika_71	Kiel007_62	Redbud_62	Rani_62	Eltigre_67	HB10c2_58	Arcticfreeze_66	DevRi_66	Bloom_66	Jacopo_66	Lycanus1_66	Lycanus2_66	Likha_64	Unknown_64, Unknown_65	Yerffej_69	Sitara_75	Diva_64	Shelly_71	Xenia_71	Leyra_69	PBL1c_74	Harrison_78	Paisley_78	Diane_84	Vadim_84	Vegas_84	Hayley_82	Dragolir_65	LincolnB_72	Wanderer_72
																																						Dragolir_64	LincolnB_71	Wanderer_71
HNH endonuclease	1	Pagassa_66	Honeybear_66	Toothless_64	Tadhana_61	Fern_65	Willow_65	Lucielle_65	Saudage_65	BN12_69	Kawika_71	Kiel007_62	Redbud_62	Rani_62	Eltigre_67	HB10c2_58	Arcticfreeze_66	DevRi_66	Bloom_66	Jacopo_66	Lycanus1_66	Lycanus2_66	Likha_64	Unknown_64, Unknown_65	Yerffej_69	Sitara_75	Diva_64	Shelly_71	Xenia_71	Leyra_69	PBL1c_74	Harrison_78	Paisley_78	Diane_84	Vadim_84	Vegas_84	Hayley_82	Dragolir_65	LincolnB_72	Wanderer_72
[truncated: 4 more columns]

## Sheet: WholePhamMap
domains	pham	number of members	mean translation length	Pagassa	Honeybear	Toothless	Tadhana	Fern	Willow	Lucielle	Saudage	BN12	Kawika	Kiel007	Redbud	Rani	Eltigre	HB10c2	Arcticfreeze	DevRi	Bloom	Jacopo	Lycanus1	Lycanus2	Likha	Unknown	Yerffej	Sitara	Diva	Shelly	Xenia	Leyra	PBL1c	Harrison	Paisley	Diane	Vadim	Vegas	Hayley	Dragolir	LincolnB	Wanderer	Lily	Ash	Ley	C7Cdelta	Halcyone	Heath	Scottie
putative minor structural protein... membrane protein P6... Chromosome segregation ATPases [Cell division and chromosome partitioning]... Phage-related minor tail protein [Function unknown]... Phage-related tail protein [Function unknown]... Phage-related protein [Function unknown]... Phage-related minor tail protein. Members of this family are found in putative phage tail tape measure proteins..…	1	9	1233.67																															Harrison_14	Paisley_14	Diane_14	Vadim_14	Vegas_14	Hayley_14	Dragolir_14	LincolnB_14	Wanderer_14
chromosome segregation protein; Provisional... Synaptonemal complex protein 1 (SCP-1). Synaptonemal complex protein 1 (SCP-1) is the major component of the transverse filaments of the synaptonemal complex. Synaptonemal complexes are structures that are formed between homologous chromosomes during meiotic prophase... chromosome segregation protein; Provisional... ATPase involved in DNA repair [DNA…	2	8	971.375																																									Ash_16	Ley_16	C7Cdelta_16	Halcyone_18	Heath_18	Scottie_15
Ricin-type beta-trefoil. Carbohydrate-binding domain formed from presumed gene triplication... Ricin-type beta-trefoil; Carbohydrate-binding domain formed from presumed gene triplication. The domain is found in a variety of molecules serving diverse functions such as enzymatic activity, inhibitory toxicity and signal transduction. Highly specific ligand binding occurs on exposed surfaces of the c…	3	4	975																							Unknown_27	Yerffej_26							Harrison_27	Paisley_27
membrane protein P6... Phage-related minor tail protein [Function unknown]... Phage-related tail protein [Function unknown]... Phage-related protein [Function unknown]... Phage-related minor tail protein. Members of this family are found in putative phage tail tape measure proteins... phage tail tape measure protein, TP901 family, core region. This model represents a reasonably well conserved cor…	4	30	878	Pagassa_14	Honeybear_14	Toothless_14	Tadhana_14	Fern_14	Willow_14	Lucielle_14	Saudage_14	BN12_14	Kawika_14	Kiel007_14	Redbud_14	Rani_14	Eltigre_14	HB10c2_14	Arcticfreeze_14	DevRi_14	Bloom_14	Jacopo_14	Lycanus1_14	Lycanus2_14	Likha_14	Unknown_14	Yerffej_14	Sitara_14	Diva_14	Shelly_14	Xenia_14	Leyra_14	PBL1c_14
tape measure domain. Proteins containing this domain are strictly bacterial, including bacteriophage and prophage regions of bacterial genomes. Most members are 800 to 1800 amino acids long, making them among the longest predicted proteins of their respective phage genomes, where they are encoded in tail protein regions. This roughly 80-residue domain described here usually begins between residue…	5	1	837																																								Lily_17
Phage-related protein [Function unknown]... Prophage endopeptidase tail. This family is of prophage tail proteins that are probably acting as endopeptidases... phage minor structural protein, N-terminal region. This model represents the conserved N-terminal region, typically from about residue 25 to about residue 350, of a family of uncharacterized phage proteins 500 to 1700 residues in length. […	6	8	773																																									Ash_18	Ley_18	C7Cdelta_18	Halcyone_20	Heath_20	Scottie_17
RecA-family ATPase [DNA replication, recombination, and repair]... Hexameric Replicative Helicase RepA. RepA is encoded by a plasmid, which is found in most Gram negative bacteria. RepA is a 5'-3' DNA helicase which can utilize ATP, GTP and CTP to a lesser extent... Primase C terminal 2 (PriCT-2). This alpha helical domain is found at the C terminal of primases... AAA domain. This AAA domain is f…	7	5	764.4																																	Diane_71	Vadim_71	Vegas_71	Hayley_69	Dragolir_56
Class I ribonucleotide reductase. Ribonucleotide reductase (RNR) catalyzes the reductive synthesis of deoxyribonucleotides from their corresponding ribonucleotides. It provides the precursors necessary for DNA synthesis. RNRs are separated into three classes based on their metallocofactor usage. Class I RNRs, found in eukaryotes, bacteria, and many viruses, use a diiron-tyrosyl radical. Class II …	8	7	738																																									Ash_65	Ley_65	C7Cdelta_65	Halcyone_67	Heath_67	Scottie_68
multiple promoter invertase; Provisional... Helix-turn-helix XRE-family like proteins... Resolvase, N terminal domain. The N-terminal domain of the resolvase family contains the active site and the dimer interface. The extended arm at the C-terminus of this domain connects to the C-terminal helix-turn-helix domain of resolvase... Predicted transcriptional regulators [Transcription]... Predicted t…	9	2	695																															Harrison_40	Paisley_40
Peptidase domain in the S8 and S53 families. Members of the peptidases S8 (subtilisin and kexin) and S53 (sedolisin) family include endopeptidases and exopeptidases. The S8 family has an Asp/His/Ser catalytic triad similar to that found in trypsin-like proteases, but do not share their three-dimensional structure and are not homologous to trypsin. Serine acts as a nucleophile, aspartate as an ele…	10	1	695																								Yerffej_25
Methyl-accepting chemotaxis protein [Cell motility and secretion / Signal transduction mechanisms]... Pre-toxin TG. PT-TG is a conserved region found in many bacterial toxin proteins. It could function as a linker that links N-terminal secretion-related domain and C-terminal toxin domain. It contains a TG motif... Methyl-accepting chemotaxis protein [Cell motility and secretion / Signal transduct…	11	10	675.3	Pagassa_24	Honeybear_24	Toothless_24	Tadhana_24	Fern_24	Willow_24	Lucielle_24	Saudage_24		Kawika_24												Likha_25
hypothetical protein; Provisional... D5 N terminal like. This domain is found in D5 proteins of DNA viruses and bacteriophage P4 DNA primases phages... Phage associated DNA primase [General function prediction only]... hypothetical protein; Validated... D5 N terminal like. This domain is found in D5 proteins of DNA viruses and bacteriophage P4 DNA primases phages... Bifunctional DNA primase/polym…	12	2	629																																						LincolnB_68	Wanderer_68
Phage terminase, large subunit GpA [Replication, recombination and repair]... Phage terminase large subunit (GpA). This family consists of several phage terminase large subunit proteins as well as related sequences from several bacterial species. The DNA packaging enzyme of bacteriophage lambda, terminase, is a heteromultimer composed of a small subunit, gpNu1, and a large subunit, gpA, products …	13	1	619																																								Lily_2
phage nucleotide-binding protein. This model represents an uncharacterized family of proteins from a number of phage of Gram-positive bacteria. This protein contains a P-loop motif, G/A-X-X-G-X-G-K-T near its amino end. The function of this protein is unknown. [Mobile and extrachromosomal element functions, Prophage functions]... PD-(D/E)XK nuclease superfamily. Members of this family belong to t…	14	2	604.5																																						LincolnB_51	Wanderer_51
phage uncharacterized protein (putative large terminase), C-terminal domain. This model represents the C-terminal region of a set of phage proteins typically about 400-500 amino acids in length, although some members are considerably shorter. An article on Methanobacterium phage Psi-M2 ( calls the member from that phage, ORF9, a putative large terminase subunit, and ORF8 a candidate terminase sma…	15	8	588.75																																									Ash_3	Ley_3	C7Cdelta_3	Halcyone_6	Heath_6	Scottie_3
Phage terminase-like protein, large subunit [General function prediction only]... Phage Terminase. The majority of the members of this family are bacteriophage proteins, several of which are thought to be terminase large subunit proteins. There are also a number of bacterial proteins of unknown function... Phage terminase-like protein, large subunit [General function prediction only]... Phage Ter…	16	36	574	Pagassa_2	Honeybear_2	Toothless_2	Tadhana_2	Fern_2	Willow_2	Lucielle_2	Saudage_2	BN12_2	Kawika_2	Kiel007_2	Redbud_2	Rani_2	Eltigre_2	HB10c2_2	Arcticfreeze_2	DevRi_2	Bloom_2	Jacopo_2	Lycanus1_2	Lycanus2_2	Likha_2	Unknown_2	Yerffej_2	Sitara_2	Diva_2	Shelly_2	Xenia_2	Leyra_2	PBL1c_2	Harrison_2	Paisley_2	Diane_2	Vadim_2	Vegas_2	Hayley_2
Polymerase I functions primarily to fill DNA gaps that arise during DNA repair, recombination and replication. Family A polymerase (polymerase I) functions primarily to fill DNA gaps that arise during DNA repair, recombination and replication. DNA-dependent DNA polymerases can be classified in six main groups based upon phylogenetic relationships with E. coli polymerase I (classA), E. coli polyme…	17	8	556.5																																									Ash_57	Ley_57	C7Cdelta_57	Halcyone_59	Heath_59	Scottie_60
DNA polymerase type-B family catalytic domain. DNA-directed DNA polymerases elongate DNA by adding nucleotide triphosphate (dNTP) residues to the 5'-end of the growing chain of DNA. DNA-directed DNA polymerases are multifunctional with both synthetic (polymerase) and degradative modes (exonucleases) and play roles in the processes of DNA replication, repair, and recombination. DNA-dependent DNA p…	18	2	563																																						LincolnB_63	Wanderer_63
Resolvase, N terminal domain. The N-terminal domain of the resolvase family contains the active site and the dimer interface. The extended arm at the C-terminus of this domain connects to the C-terminal helix-turn-helix domain of resolvase... Site-specific recombinases, DNA invertase Pin homologs [DNA replication, recombination, and repair]... Serine Recombinase family, catalytic domain; a DNA bi…	19	1	534																							Unknown_30
Phage terminase-like protein, large subunit [General function prediction only]... Phage Terminase. The majority of the members of this family are bacteriophage proteins, several of which are thought to be terminase large subunit proteins. There are also a number of bacterial proteins of unknown function... Phage terminase-like protein, large subunit [General function prediction only]... Phage Ter…	20	3	530																																					Dragolir_2	LincolnB_2	Wanderer_2
helicase superfamily c-terminal domain... DEAD-like helicases superfamily... Superfamily II DNA and RNA helicases [DNA replication, recombination, and repair / Transcription / Translation, ribosomal structure and biogenesis]... Helicase subunit of the DNA excision repair complex [DNA replication, recombination, and repair]... DNA or RNA helicases of superfamily II [Transcription / DNA replication…	21	5	526																																	Diane_69	Vadim_69	Vegas_69	Hayley_67	Dragolir_54
Resolvase, N terminal domain. The N-terminal domain of the resolvase family contains the active site and the dimer interface. The extended arm at the C-terminus of this domain connects to the C-terminal helix-turn-helix domain of resolvase... Site-specific recombinases, DNA invertase Pin homologs [DNA replication, recombination, and repair]... chromosome segregation protein; Provisional... Serine…	22	6	520																						Likha_59					Shelly_66	Xenia_66	Leyra_64	PBL1c_68										Lily_71
Bacteriophage capsid protein [General function prediction only]... Phage portal protein, lambda family. This protein forms a hole, or portal, that enables DNA passage during packaging and ejection. It also forms the junction between the phage capsid and the tail proteins... phage portal protein, lambda family. This model represents one of several distantly related families of phage portal protein…	23	1	519																																								Lily_4
The SMC head domain belongs to the ATP-binding cassette superfamily. The structural maintenance of chromosomes (SMC) proteins are essential for successful chromosome transmission during replication and segregation of the genome in all organisms. SMCs are generally present as single proteins in bacteria, and as at least six distinct proteins in eukaryotes. The proteins range in size from approxima…	24	30	508.533	Pagassa_47	Honeybear_47	Toothless_45	Tadhana_42	Fern_42	Willow_42	Lucielle_42	Saudage_42	BN12_50	Kawika_45	Kiel007_43	Redbud_43	Rani_43	Eltigre_46		Arcticfreeze_48	DevRi_48	Bloom_48	Jacopo_48	Lycanus1_48	Lycanus2_48	Likha_43	Unknown_44	Yerffej_48	Sitara_52	Diva_45	Shelly_50	Xenia_50	Leyra_48	PBL1c_46										Lily_51
putative phage tail component, N-terminal domain. This model represents the best-conserved region of about 125 amino acids, toward the N-terminus, of a family of proteins from temperate phage of a number of Gram-positive bacteria. These phage proteins range in length from 230 to 525 amino acids. [Mobile and extrachromosomal element functions, Prophage functions]... Phage-related protein [Function…	25	8	485																																									Ash_17	Ley_17	C7Cdelta_17	Halcyone_19	Heath_19	Scottie_16
Resolvase, N terminal domain. The N-terminal domain of the resolvase family contains the active site and the dimer interface. The extended arm at the C-terminus of this domain connects to the C-terminal helix-turn-helix domain of resolvase... Site-specific recombinases, DNA invertase Pin homologs [DNA replication, recombination, and repair]... Serine Recombinase family, catalytic domain; a DNA bi…	26	1	478																						Likha_31
major tail sheath protein; Provisional... Phage tail sheath protein FI [General function prediction only]... Phage tail sheath protein. This family includes a variety of phage tail sheath proteins.	27	1	478																																								Lily_13
Phage portal protein, SPP1 Gp6-like. This protein forms a hole, or portal, that enables DNA passage during packaging and ejection. It also forms the junction between the phage head (capsid) and the tail proteins. During SPP1 morphogenesis, Gp6 participates in the procapsid assembly reaction. This family also includes the old Pfam family Phage_min_cap (PF05126)... Phage portal protein, SPP1 Gp6-li…	28	8	457.125																																									Ash_4	Ley_4	C7Cdelta_4	Halcyone_7	Heath_7	Scottie_4
Replicative DNA helicase [DNA replication, recombination, and repair]... replicative DNA helicase; Provisional... DnaB helicase C terminal domain. The hexameric helicase DnaB unwinds the DNA duplex at the chromosome replication fork. Although the mechanism by which DnaB both couples ATP hydrolysis to translocation along DNA and denatures the duplex is unknown, a change in the quaternary structure…	29	8	458																																									Ash_45	Ley_45	C7Cdelta_45	Halcyone_48	Heath_48	Scottie_49
Phage-related protein [Function unknown]... Phage portal protein. Bacteriophage portal proteins form a dodecamer and is located at a five-fold vertex of the viral capsid. The portal complex forms a channel through which the viral DNA is packaged into the capsid, and exits during infection. The portal protein is though to rotate during DNA packaging. Portal proteins from different phage show littl…	30	3	454																																					Dragolir_3	LincolnB_3	Wanderer_3
replicative DNA helicase; Validated... replicative DNA helicase; Provisional... replicative DNA helicase; Provisional... replicative DNA helicase; Provisional... replicative DNA helicase; Provisional... replicative DNA helicase; Provisional... replicative DNA helicase; Provisional... replicative DNA helicase; Provisional... replicative DNA helicase; Provisional... Replicative DNA helicase [DNA re…	31	31	441.677	Pagassa_53	Honeybear_53	Toothless_51	Tadhana_48	Fern_48	Willow_48	Lucielle_48	Saudage_48	BN12_56	Kawika_51	Kiel007_49	Redbud_49	Rani_49	Eltigre_52	HB10c2_45	Arcticfreeze_54	DevRi_54	Bloom_54	Jacopo_54	Lycanus1_54	Lycanus2_54	Likha_49	Unknown_50	Yerffej_54	Sitara_58	Diva_51	Shelly_56	Xenia_56	Leyra_54	PBL1c_52										Lily_57
exonuclease SbcC. All proteins in this family for which functions are known are part of an exonuclease complex with sbcD homologs. This complex is involved in the initiation of recombination to regulate the levels of palindromic sequences in DNA. This family is based on the phylogenomic analysis of JA Eisen (1999, Ph.D. Thesis, Stanford University). [DNA metabolism, DNA replication, recombination…	32	5	436																																	Diane_66	Vadim_66	Vegas_66	Hayley_64	Dragolir_50
DEAD-like helicases superfamily... Superfamily II DNA/RNA helicases, SNF2 family [Transcription / DNA replication, recombination, and repair]... Helicase superfamily c-terminal domain; associated with DEXDc-, DEAD-, and DEAH-box proteins, yeast initiation factor 4A, Ski2p, and Hepatitis C virus NS3 helicases; this domain is found in a wide variety of helicases and helicase related proteins; may n…	33	2	423																																						LincolnB_48	Wanderer_48
Phage-related protein [Function unknown]... Phage portal protein. Bacteriophage portal proteins form a dodecamer and is located at a five-fold vertex of the viral capsid. The portal complex forms a channel through which the viral DNA is packaged into the capsid, and exits during infection. The portal protein is though to rotate during DNA packaging. Portal proteins from different phage show littl…	34	36	417	Pagassa_3	Honeybear_3	Toothless_3	Tadhana_3	Fern_3	Willow_3	Lucielle_3	Saudage_3	BN12_3	Kawika_3	Kiel007_3	Redbud_3	Rani_3	Eltigre_3	HB10c2_3	Arcticfreeze_3	DevRi_3	Bloom_3	Jacopo_3	Lycanus1_3	Lycanus2_3	Likha_3	Unknown_3	Yerffej_3	Sitara_3	Diva_3	Shelly_3	Xenia_3	Leyra_3	PBL1c_3	Harrison_3	Paisley_3	Diane_3	Vadim_3	Vegas_3	Hayley_3
integron integrase. Members of this family are integrases associated with integrons (and super-integrons), which are systems for incorporating and expressing cassettes of laterally transferred DNA. Incorporation occurs at an attI site. A super-integron, as in Vibrio sp., may include over 100 cassettes. This family belongs to the phage integrase family (pfam00589) that also includes recombinases X…	35	7	412.429																																	Diane_37	Vadim_37	Vegas_37	Hayley_35	Dragolir_37	LincolnB_27	Wanderer_27
Phage-related tail fibre protein [General function prediction only].	36	1	411																																								Lily_25
integron integrase. Members of this family are integrases associated with integrons (and super-integrons), which are systems for incorporating and expressing cassettes of laterally transferred DNA. Incorporation occurs at an attI site. A super-integron, as in Vibrio sp., may include over 100 cassettes. This family belongs to the phage integrase family (pfam00589) that also includes recombinases X…	37	11	405.636											Kiel007_30	Redbud_30	Rani_30	Eltigre_30	HB10c2_30										Sitara_38				Leyra_35												Ash_25	Ley_25	C7Cdelta_25
Transposase and inactivated derivatives [DNA replication, recombination, and repair]... Transposase, Mutator family... MULE transposase domain. This domain was identified by Babu and colleagues... Transposase and inactivated derivatives [DNA replication, recombination, and repair]... Transposase, Mutator family... MULE transposase domain. This domain was identified by Babu and colleagues... Trans…	38	4	407									BN12_27																								Diane_30	Vadim_30	Vegas_30
S-adenosylmethionine-dependent methyltransferases (SAM or AdoMet-MTase), class I; AdoMet-MTases are enzymes that use S-adenosyl-L-methionine (SAM or AdoMet) as a substrate for methyltransfer, creating the product S-adenosyl-L-homocysteine (AdoHcy). There are at least five structurally distinct families of AdoMet-MTases, class I being the largest and most diverse. Within this class enzymes can be …	39	1	396
Phage capsid family. Family of bacteriophage hypothetical proteins and capsid proteins... phage major capsid protein, HK97 family. This model family represents the major capsid protein component of the heads (capsids) of bacteriophage HK97, phi-105, P27, and related phage. This model represents one of several analogous families lacking detectable sequence similarity. The gene encoding this compon…	40	3	389.667																																					Dragolir_5	LincolnB_5	Wanderer_5
Family A polymerase primarily fills DNA gaps that arise during DNA repair, recombination and replication. DNA polymerase family A, 5'-3' polymerase domain. Family A polymerase functions primarily to fill DNA gaps that arise during DNA repair, recombination and replication. DNA-dependent DNA polymerases can be classified into six main groups based upon phylogenetic relationships with E. coli polym…	41	8	381.5																																									Ash_59	Ley_59	C7Cdelta_59	Halcyone_61	Heath_61	Scottie_62
Phage capsid family. Family of bacteriophage hypothetical proteins and capsid proteins... phage major capsid protein, HK97 family. This model family represents the major capsid protein component of the heads (capsids) of bacteriophage HK97, phi-105, P27, and related phage. This model represents one of several analogous families lacking detectable sequence similarity. The gene encoding this compon…	42	36	375.472	Pagassa_5	Honeybear_5	Toothless_5	Tadhana_5	Fern_5	Willow_5	Lucielle_5	Saudage_5	BN12_5	Kawika_5	Kiel007_5	Redbud_5	Rani_5	Eltigre_5	HB10c2_5	Arcticfreeze_5	DevRi_5	Bloom_5	Jacopo_5	Lycanus1_5	Lycanus2_5	Likha_5	Unknown_5	Yerffej_5	Sitara_5	Diva_5	Shelly_5	Xenia_5	Leyra_5	PBL1c_5	Harrison_5	Paisley_5	Diane_5	Vadim_5	Vegas_5	Hayley_5
integron integrase. Members of this family are integrases associated with integrons (and super-integrons), which are systems for incorporating and expressing cassettes of laterally transferred DNA. Incorporation occurs at an attI site. A super-integron, as in Vibrio sp., may include over 100 cassettes. This family belongs to the phage integrase family (pfam00589) that also includes recombinases X…	43	10	381	Pagassa_29	Honeybear_29	Toothless_29	Tadhana_29	Fern_29	Willow_29	Lucielle_29	Saudage_29	BN12_34	Kawika_29
Putative transposase DNA-binding domain. This putative domain is found at the C-terminus of a large number of transposase proteins. This domain contains four conserved cysteines suggestive of a zinc binding domain. Given the need for transposases to bind DNA as well as the large number of DNA-binding zinc fingers we hypothesise this domain is DNA-binding... putative transposase; Provisional... Tr…	44	1	379
baseplate assembly protein; Provisional... Uncharacterized homolog of phage Mu protein gp47 [Function unknown]... Phage-related baseplate assembly protein [General function prediction only]... Baseplate J-like protein. The P2 bacteriophage J protein lies at the edge of the baseplate. This family also includes a number of bacterial homologues, which are thought to have been horizontally transferre…	45	1	374																																								Lily_23
Serine dehydrogenase proteinase. This family of archaebacterial proteins, formerly known as DUF114, has been found to be a serine dehydrogenase proteinase distantly related to ClpP proteinases that belong to the serine proteinase superfamily. The family has a catalytic triad of Ser, Asp, His residues, which shows an altered residue ordering compared with the ClpP proteinases but similar to that o…	46	1	373																																								Lily_5
Siphovirus ReqiPepy6 Gp37-like protein. This family includes numerous phage proteins from Siphoviruses. The function of this protein is uncertain, but it is related to pfam06605. In Rhodococcus phage ReqiPepy6 this protein is called Gp37... Siphovirus ReqiPepy6 Gp37-like protein. This family includes numerous phage proteins from Siphoviruses. The function of this protein is uncertain, but it is r…	47	39	371.923	Pagassa_16	Honeybear_16	Toothless_16	Tadhana_16	Fern_16	Willow_16	Lucielle_16	Saudage_16	BN12_16	Kawika_16	Kiel007_16	Redbud_16	Rani_16	Eltigre_16	HB10c2_16	Arcticfreeze_16	DevRi_16	Bloom_16	Jacopo_16	Lycanus1_16	Lycanus2_16	Likha_16	Unknown_16	Yerffej_16	Sitara_16	Diva_16	Shelly_16	Xenia_16	Leyra_16	PBL1c_16	Harrison_16	Paisley_16	Diane_16	Vadim_16	Vegas_16	Hayley_16	Dragolir_16	LincolnB_16	Wanderer_16
26S proteasome subunit P45 family. Many proteins may score above the trusted cutoff because an internal... Ycf46; Provisional... proteasome-activating nucleotidase; Provisional... ATP-dependent metalloprotease; Reviewed... nitrogen regulation protein NR(I); Provisional... 26 proteosome regulatory subunit 4-like protein; Provisional... type VII secretion AAA-ATPase EccA. This model represents the …	48	1	370																								Yerffej_23
phage nucleotide-binding protein. This model represents an uncharacterized family of proteins from a number of phage of Gram-positive bacteria. This protein contains a P-loop motif, G/A-X-X-G-X-G-K-T near its amino end. The function of this protein is unknown. [Mobile and extrachromosomal element functions, Prophage functions]... RecA/RadA recombinase [DNA replication, recombination, and repair].…	49	5	359.8																																	Diane_67	Vadim_67	Vegas_67	Hayley_65	Dragolir_51
Sigma70, region (SR) 4 refers to the most C-terminal of four conserved domains found in Escherichia coli (Ec) sigma70, the main housekeeping sigma, and related sigma-factors (SFs). A SF is a dissociable subunit of RNA polymerase, it directs bacterial or plastid core RNA polymerase to specific promoter elements located upstream of transcription initiation points. The SR4 of Ec sigma70 and other es…	50	5	363.6																																	Diane_75	Vadim_75	Vegas_75	Hayley_73	Dragolir_60
integron integrase. Members of this family are integrases associated with integrons (and super-integrons), which are systems for incorporating and expressing cassettes of laterally transferred DNA. Incorporation occurs at an attI site. A super-integron, as in Vibrio sp., may include over 100 cassettes. This family belongs to the phage integrase family (pfam00589) that also includes recombinases X…	51	7	364																Arcticfreeze_35	DevRi_35	Bloom_35	Jacopo_35	Lycanus1_35	Lycanus2_35			Yerffej_35
None	52	8	335																																									Ash_78	Ley_78	C7Cdelta_77	Halcyone_79	Heath_79	Scottie_80
None	53	39	359.923	Pagassa_17	Honeybear_17	Toothless_17	Tadhana_17	Fern_17	Willow_17	Lucielle_17	Saudage_17	BN12_17	Kawika_17	Kiel007_17	Redbud_17	Rani_17	Eltigre_17	HB10c2_17	Arcticfreeze_17	DevRi_17	Bloom_17	Jacopo_17	Lycanus1_17	Lycanus2_17	Likha_17	Unknown_17	Yerffej_17	Sitara_17	Diva_17	Shelly_17	Xenia_17	Leyra_17	PBL1c_17	Harrison_17	Paisley_17	Diane_17	Vadim_17	Vegas_17	Hayley_17	Dragolir_17	LincolnB_17	Wanderer_17
Site-specific DNA methylase [DNA replication, recombination, and repair]... DNA cytosine methylase; Provisional... Cytosine-C5 specific DNA methylases; Methyl transfer reactions play an important role in many aspects of biology. Cytosine-specific DNA methylases are found both in prokaryotes and eukaryotes. DNA methylation, or the covalent addition of a methyl group to cytosine within the context …	54	21	352.762	Pagassa_55	Honeybear_55	Toothless_53	Tadhana_50					BN12_58		Kiel007_51	Redbud_51	Rani_51		HB10c2_47	Arcticfreeze_56	DevRi_56	Bloom_56	Jacopo_56	Lycanus1_56	Lycanus2_56	Likha_51			Sitara_60	Diva_53	Shelly_58	Xenia_58	Leyra_56
bifunctional gluaredoxin/ribonucleoside-diphosphate reductase subunit beta; Provisional... ribonucleotide-diphosphate reductase subunit beta; Provisional... ribonucleotide-diphosphate reductase subunit beta; Provisional... Ribonucleotide Reductase, R2/beta subunit, ferritin-like diiron-binding domain. Ribonucleotide Reductase, R2/beta subunit (RNRR2) is a member of a broad superfamily of ferritin…	55	7	343																																									Ash_66	Ley_66	C7Cdelta_66	Halcyone_68	Heath_68	Scottie_69
tail protein; Provisional... Phage protein D [General function prediction only]... Phage late control gene D protein (GPD). This family includes a number of phage late control gene D proteins and related bacterial sequences. This family also includes Bacteriophage Mu P proteins and related sequences.	56	1	342																																								Lily_19
Phage major capsid protein E. Major capsid protein E is involved with the stabilisation of the condensed form of the DNA molecule in phage heads.	57	1	342																																								Lily_7
None	58	2	337																																												Halcyone_25	Heath_25
None	59	8	305.25																																									Ash_62	Ley_62	C7Cdelta_62	Halcyone_64	Heath_64	Scottie_65
None	60	3	322																							Unknown_24								Harrison_24	Paisley_24
Aerolysin toxin. This family represents the pore forming lobe of aerolysin... Aerolysin toxin. This family represents the pore forming lobe of aerolysin... Clostridium epsilon toxin ETX/Bacillus mosquitocidal toxin MTX2. This family appears to be distantly related to pfam01117.	61	1	317																																					Dragolir_24
None	62	8	311.5																																									Ash_7	Ley_7	C7Cdelta_7	Halcyone_10	Heath_10	Scottie_7
TOPRIM_primases: The topoisomerase-primase (TORPIM) nucleotidyl transferase/hydrolase domain found in the active site regions of bacterial DnaG-type primases and their homologs. Primases synthesize RNA primers for the initiation of DNA replication. DnaG type primases are often closely associated with DNA helicases in primosome assemblies. The TOPRIM domain has two conserved motifs, one of which c…	63	8	316																																									Ash_46	Ley_46	C7Cdelta_46	Halcyone_49	Heath_49	Scottie_50
The S24, S26 LexA/signal peptidase superfamily contains LexA-related and type I signal peptidase families. The S24 LexA protein domains include: the lambda repressor CI/C2 family and related bacterial prophage repressor proteins; LexA (EC 3.4.21.88), the repressor of genes in the cellular SOS response to DNA damage; MucA and the related UmuD proteins, which are lesion-bypass DNA polymerases, indu…	64	7	309																Arcticfreeze_36	DevRi_36	Bloom_36	Jacopo_36	Lycanus1_36	Lycanus2_36			Yerffej_36
recombinase, phage RecT family. All proteins in this family for which functions are known bind ssDNA and are involved in the the pairing of homologous DNA This family is based on the phylogenomic analysis of JA Eisen (1999, Ph.D. Thesis, Stanford University). RecT and homologs are found in prophage regions of bacterial genomes. RecT works with a partner protein, RecE. [DNA metabolism, DNA replica…	65	31	302.613	Pagassa_49	Honeybear_49	Toothless_47	Tadhana_44	Fern_44	Willow_44	Lucielle_44	Saudage_44	BN12_52	Kawika_47	Kiel007_45	Redbud_45	Rani_45	Eltigre_48	HB10c2_41	Arcticfreeze_50	DevRi_50	Bloom_50	Jacopo_50	Lycanus1_50	Lycanus2_50	Likha_45	Unknown_46	Yerffej_50	Sitara_54	Diva_47	Shelly_52	Xenia_52	Leyra_50	PBL1c_48										Lily_53
Phage tail protein. This family consists of several Siphovirus and other phage tail component proteins as well as some bacterial proteins of unknown function... Phage tail protein. This family consists of several Siphovirus and other phage tail component proteins as well as some bacterial proteins of unknown function... Phage tail protein. This family consists of several Siphovirus and other phag…	66	39	284.462	Pagassa_15	Honeybear_15	Toothless_15	Tadhana_15	Fern_15	Willow_15	Lucielle_15	Saudage_15	BN12_15	Kawika_15	Kiel007_15	Redbud_15	Rani_15	Eltigre_15	HB10c2_15	Arcticfreeze_15	DevRi_15	Bloom_15	Jacopo_15	Lycanus1_15	Lycanus2_15	Likha_15	Unknown_15	Yerffej_15	Sitara_15	Diva_15	Shelly_15	Xenia_15	Leyra_15	PBL1c_15	Harrison_15	Paisley_15	Diane_15	Vadim_15	Vegas_15	Hayley_15	Dragolir_15	LincolnB_15	Wanderer_15
None	67	1	295																															Harrison_61
None	68	8	279.625																																									Ash_84	Ley_84	C7Cdelta_83	Halcyone_87	Heath_87	Scottie_88
N-acetylmuramoyl-L-alanine amidase or MurNAc-LAA (also known as peptidoglycan aminohydrolase, NAMLA amidase, NAMLAA, Amidase 3, and peptidoglycan amidase; EC 3.5.1.28) is an autolysin that hydrolyzes the amide bond between N-acetylmuramoyl and L-amino acids in certain cell wall glycopeptides. These proteins are Zn-dependent peptidases with highly conserved residues involved in cation co-ordinatio…	69	8	288																																									Ash_21	Ley_21	C7Cdelta_21	Halcyone_23	Heath_23	Scottie_20
Phage minor capsid protein 2. Family of related phage minor capsid proteins... Phage minor capsid protein 2. Family of related phage minor capsid proteins... Phage minor capsid protein 2. Family of related phage minor capsid proteins... Phage minor capsid protein 2. Family of related phage minor capsid proteins... Phage minor capsid protein 2. Family of related phage minor capsid proteins... Phag…	70	8	286																																									Ash_5	Ley_5	C7Cdelta_5	Halcyone_8	Heath_8	Scottie_5
None	71	8	261.5																																									Ash_56	Ley_56	C7Cdelta_56	Halcyone_58	Heath_58	Scottie_59
Protein of unknown function (DUF3102). This family of proteins has no known function... Protein of unknown function (DUF3102). This family of proteins has no known function... Protein of unknown function (DUF3102). This family of proteins has no known function... Protein of unknown function (DUF3102). This family of proteins has no known function.	72	4	283																																									Ash_41	Ley_41	C7Cdelta_41
Helix-turn-helix XRE-family like proteins... Helix-turn-helix XRE-family like proteins. Prokaryotic DNA binding proteins belonging to the xenobiotic response element family of transcriptional regulators... Helix-turn-helix. This large family of DNA binding helix-turn helix proteins includes Cro and CI. Within the Neisseria gonorrhoeae phage associated protein NGO0477, the full protein fold incorp…	73	7	266.143											Kiel007_31	Redbud_31	Rani_31	Eltigre_31	HB10c2_31										Sitara_39				Leyra_36
None	74	31	276.581	Pagassa_52	Honeybear_52	Toothless_50	Tadhana_47	Fern_47	Willow_47	Lucielle_47	Saudage_47	BN12_55	Kawika_50	Kiel007_48	Redbud_48	Rani_48	Eltigre_51	HB10c2_44	Arcticfreeze_53	DevRi_53	Bloom_53	Jacopo_53	Lycanus1_53	Lycanus2_53	Likha_48	Unknown_49	Yerffej_53	Sitara_57	Diva_50	Shelly_55	Xenia_55	Leyra_53	PBL1c_51										Lily_56
putative transposase OrfB; Reviewed... Transposase and inactivated derivatives [DNA replication, recombination, and repair]... Integrase core domain. Integrase mediates integration of a DNA copy of the viral genome into the host chromosome. Integrase is composed of three domains. The amino-terminal domain is a zinc binding domain pfam02022. This domain is the central catalytic domain. The carboxy…	75	5	238.4																									Sitara_35	Diva_35	Shelly_35	Xenia_35		PBL1c_31
None	76	6	274	Pagassa_34	Honeybear_34																															Diane_42	Vadim_42	Vegas_42	Hayley_40
IstB-like ATP binding protein. This protein contains an ATP/GTP binding P-loop motif. It is found associated with IS21 family insertion sequences. The function of this protein is unknown, but it may perform a transposase function... transposase; Validated... Bacterial dnaA protein... hypothetical protein; Provisional... DNA replication protein DnaC; Validated... putative replication protein; Prov…	77	2	273																															Harrison_62	Paisley_62
None	78	5	264											Kiel007_24	Redbud_24	Rani_24	Eltigre_24	HB10c2_24
BRO family, N-terminal domain. This family includes the N-terminus of baculovirus BRO and ALI motif proteins. The function of BRO proteins is unknown. It has been suggested that BRO-A and BRO-C are DNA binding proteins that influence host DNA replication and/or transcription. This Pfam domain does not include the characteristic invariant alanine, leucine, isoleucine motif of the ALI proteins... P…	79	17	257.412				Tadhana_38	Fern_38	Willow_38									HB10c2_38							Likha_39	Unknown_39	Yerffej_44							Harrison_49	Paisley_49									Ash_32	Ley_32	C7Cdelta_32	Halcyone_38	Heath_38	Scottie_39
Putative primosome component and related proteins [DNA replication, recombination, and repair]... Replication initiation and membrane attachment. This family consists of several bacterial replication initiation and membrane attachment (DnaB) proteins, as well as DnaD which is a component of the PriA primosome. The PriA primosome functions to recruit the replication fork helicase onto the DNA. The…	80	1	260																																Paisley_61
Site-specific DNA methylase [DNA replication, recombination, and repair]... Cytosine-C5 specific DNA methylases; Methyl transfer reactions play an important role in many aspects of biology. Cytosine-specific DNA methylases are found both in prokaryotes and eukaryotes. DNA methylation, or the covalent addition of a methyl group to cytosine within the context of the CpG dinucleotide, has profound e…	81	3	258																															Harrison_67	Paisley_67								Lily_62
ORF6N domain. This domain was identified by Iyer and colleagues... ORF6N domain. This domain was identified by Iyer and colleagues... ORF6N domain. This domain was identified by Iyer and colleagues... ORF6N domain. This domain was identified by Iyer and colleagues... ORF6N domain. This domain was identified by Iyer and colleagues... ORF6N domain. This domain was identified by Iyer and colleagues.	82	6	260	Pagassa_42	Honeybear_42	Toothless_40						BN12_45	Kawika_40				Eltigre_41
IstB-like ATP binding protein. This protein contains an ATP/GTP binding P-loop motif. It is found associated with IS21 family insertion sequences. The function of this protein is unknown, but it may perform a transposase function... DNA replication protein [DNA replication, recombination, and repair]... hypothetical protein; Validated... primosomal protein DnaI; Reviewed... IstB-like ATP binding …	83	8	256																																									Ash_44	Ley_44	C7Cdelta_44	Halcyone_47	Heath_47	Scottie_48
phage regulatory protein, rha family. Members of this protein family are found in temperate phage and bacterial prophage regions. Members include the product of the rha gene of the lambdoid phage phi-80, a late operon gene. The presence of this gene interferes with infection of bacterial strains that lack integration host factor (IHF), which regulates the rha gene. It is suggested that pRha is a …	84	28	247.357	Pagassa_36	Honeybear_36	Toothless_34	Tadhana_34	Fern_34	Willow_34	Lucielle_34	Saudage_34	BN12_39	Kawika_34	Kiel007_35	Redbud_35	Rani_35	Eltigre_35	HB10c2_35							Likha_35			Sitara_44	Diva_42	Shelly_42	Xenia_42	Leyra_40	PBL1c_38			Diane_44	Vadim_44	Vegas_44	Hayley_42		LincolnB_32	Wanderer_32
BRO family, N-terminal domain. This family includes the N-terminus of baculovirus BRO and ALI motif proteins. The function of BRO proteins is unknown. It has been suggested that BRO-A and BRO-C are DNA binding proteins that influence host DNA replication and/or transcription. This Pfam domain does not include the characteristic invariant alanine, leucine, isoleucine motif of the ALI proteins... P…	85	17	251.588							Lucielle_38	Saudage_38			Kiel007_39	Redbud_39	Rani_39			Arcticfreeze_44	DevRi_44	Bloom_44	Jacopo_44	Lycanus1_44	Lycanus2_44				Sitara_48		Shelly_46	Xenia_46	Leyra_44	PBL1c_42										Lily_48
phosphonate metabolism protein PhnP. This family of proteins found in operons encoding phosphonate C-P lyase systems as is observed in E. coli and is a member of the metallo-beta-lactamase superfamily (pfam00753). As defined by this model, all instances of this protein are associated with the C-P lyase, but not all genomes containing the C-P lyase system contain phnP... carbon-phosphorus lyase co…	86	31	252	Pagassa_50	Honeybear_50	Toothless_48	Tadhana_45	Fern_45	Willow_45	Lucielle_45	Saudage_45	BN12_53	Kawika_48	Kiel007_46	Redbud_46	Rani_46	Eltigre_49	HB10c2_42	Arcticfreeze_51	DevRi_51	Bloom_51	Jacopo_51	Lycanus1_51	Lycanus2_51	Likha_46	Unknown_47	Yerffej_51	Sitara_55	Diva_48	Shelly_53	Xenia_53	Leyra_51	PBL1c_49										Lily_54
Uncharacterized phage-associated protein [Function unknown]... Protein of unknown function (DUF4065). This family of proteins is functionally uncharacterized. This family of proteins is found in bacteria, archaea and viruses. Proteins in this family are typically between 155 and 202 amino acids in length... Uncharacterized phage-associated protein [Function unknown]... Protein of unknown function…	87	7	249																Arcticfreeze_24	DevRi_24	Bloom_24	Jacopo_24	Lycanus1_24	Lycanus2_24																			Lily_32
Phage anti-repressor protein [Transcription]... Uncharacterized phage-encoded protein [Function unknown]... Phage antirepressor protein KilAC domain. This domain was called the KilAC domain by Iyer and colleagues... AntA/AntB antirepressor. In Escherichia coli the two proteins AntA and AntB have 62% amino acid identities near their N termini. AntA appears to be encoded by a truncated and divergen…	88	8	245.875											Kiel007_33	Redbud_33	Rani_33	Eltigre_33	HB10c2_33										Sitara_42				Leyra_38								Dragolir_41
None	89	16	183.5																																									Ash_14, Ash_15	Ley_14, Ley_15	C7Cdelta_14, C7Cdelta_15	Halcyone_16, Halcyone_17	Heath_16, Heath_17	Scottie_13, Scottie_14
None	90	8	244.375																																									Ash_49	Ley_49	C7Cdelta_49	Halcyone_52	Heath_52	Scottie_53
putative transposase OrfB; Reviewed... Transposase and inactivated derivatives [DNA replication, recombination, and repair]... Integrase core domain. Integrase mediates integration of a DNA copy of the viral genome into the host chromosome. Integrase is composed of three domains. The amino-terminal domain is a zinc binding domain pfam02022. This domain is the central catalytic domain. The carboxy…	91	5	240.2																									Sitara_28	Diva_28	Shelly_28	Xenia_28	Leyra_28
putative methyltransferase; Provisional... putative methylase; Provisional... DNA modification methylase [DNA replication, recombination, and repair]... DNA methylase. Members of this family are DNA methylases. The family contains both N-4 cytosine-specific DNA methylases and N-6 Adenine-specific DNA methylases.	92	1	240																									Sitara_72
Serine dehydrogenase proteinase. This family of archaebacterial proteins, formerly known as DUF114, has been found to be a serine dehydrogenase proteinase distantly related to ClpP proteinases that belong to the serine proteinase superfamily. The family has a catalytic triad of Ser, Asp, His residues, which shows an altered residue ordering compared with the ClpP proteinases but similar to that o…	93	36	239.944	Pagassa_4	Honeybear_4	Toothless_4	Tadhana_4	Fern_4	Willow_4	Lucielle_4	Saudage_4	BN12_4	Kawika_4	Kiel007_4	Redbud_4	Rani_4	Eltigre_4	HB10c2_4	Arcticfreeze_4	DevRi_4	Bloom_4	Jacopo_4	Lycanus1_4	Lycanus2_4	Likha_4	Unknown_4	Yerffej_4	Sitara_4	Diva_4	Shelly_4	Xenia_4	Leyra_4	PBL1c_4	Harrison_4	Paisley_4	Diane_4	Vadim_4	Vegas_4	Hayley_4
None	94	1	238																																														Scottie_26
None	95	5	236																																	Diane_65	Vadim_65	Vegas_65	Hayley_63	Dragolir_49
Putative amidase domain... Putative amidase domain... Putative amidase domain... Putative amidase domain... Putative amidase domain... Putative amidase domain.	96	6	235																									Sitara_25	Diva_25	Shelly_25	Xenia_25	Leyra_25	PBL1c_25
None	97	21	234	Pagassa_56	Honeybear_56	Toothless_54	Tadhana_51					BN12_59		Kiel007_52	Redbud_52	Rani_52		HB10c2_48	Arcticfreeze_57	DevRi_57	Bloom_57	Jacopo_57	Lycanus1_57	Lycanus2_57	Likha_52			Sitara_61	Diva_54	Shelly_59	Xenia_59	Leyra_57
None	98	12	208.333																																	Diane_46	Vadim_46	Vegas_46	Hayley_44	Dragolir_52				Ash_31	Ley_31	C7Cdelta_31	Halcyone_37	Heath_37	Scottie_38
S-adenosylmethionine-dependent methyltransferases (SAM or AdoMet-MTase), class I; AdoMet-MTases are enzymes that use S-adenosyl-L-methionine (SAM or AdoMet) as a substrate for methyltransfer, creating the product S-adenosyl-L-homocysteine (AdoHcy). There are at least five structurally distinct families of AdoMet-MTases, class I being the largest and most diverse. Within this class enzymes can be …	99	4	232																																	Diane_60	Vadim_60	Vegas_60	Hayley_58
helix-turn-helix protein... transcriptional repressor DicA; Reviewed... Helix-turn-helix XRE-family like proteins... Predicted transcriptional regulator [Transcription]... Predicted transcriptional regulators [Transcription]... Predicted transcriptional regulator contains Xre-like HTH domain [Function unknown]... Predicted transcriptional regulators [Transcription]... Predicted transcription fact…	100	4	230																																	Diane_39	Vadim_39	Vegas_39	Hayley_37
Peptidoglycan recognition proteins (PGRPs) are pattern recognition receptors that bind, and in certain cases, hydrolyze peptidoglycans (PGNs) of bacterial cell walls. PGRPs have been divided into three classes: short PGRPs (PGRP-S), that are small (20 kDa) extracellular proteins; intermediate PGRPs (PGRP-I) that are 40-45 kDa and are predicted to be transmembrane proteins; and long PGRPs (PGRP-L)…	101	40	223.8	Pagassa_21	Honeybear_21	Toothless_21	Tadhana_21	Fern_21	Willow_21	Lucielle_21	Saudage_21	BN12_21	Kawika_21	Kiel007_21	Redbud_21	Rani_21	Eltigre_21	HB10c2_21	Arcticfreeze_21	DevRi_21	Bloom_21	Jacopo_21	Lycanus1_21	Lycanus2_21	Likha_21	Unknown_21	Yerffej_21	Sitara_21	Diva_21	Shelly_21	Xenia_21	Leyra_21	PBL1c_21	Harrison_21	Paisley_21	Diane_21	Vadim_21	Vegas_21	Hayley_21	Dragolir_21	LincolnB_21	Wanderer_21	Lily_29
Protein of unknown function (DUF515). Family of hypothetical Archaeal proteins... phosphodiesterase; Provisional.	102	4	218																																												Halcyone_30	Heath_30	Scottie_31
The S24, S26 LexA/signal peptidase superfamily contains LexA-related and type I signal peptidase families. The S24 LexA protein domains include: the lambda repressor CI/C2 family and related bacterial prophage repressor proteins; LexA (EC 3.4.21.88), the repressor of genes in the cellular SOS response to DNA damage; MucA and the related UmuD proteins, which are lesion-bypass DNA polymerases, indu…	103	2	193.5																							Unknown_31
Transposase and inactivated derivatives [DNA replication, recombination, and repair]... Transposase. Transposase proteins are necessary for efficient DNA transposition. This family consists of various Escherichia coli insertion elements and other bacterial transposases some of which are members of the IS3 family... Homeodomain-like domain... Helix-turn-helix domain. This helix-turn-helix domain i…	104	5	227																									Sitara_29	Diva_29	Shelly_29	Xenia_29	Leyra_29
The S24, S26 LexA/signal peptidase superfamily contains LexA-related and type I signal peptidase families. The S24 LexA protein domains include: the lambda repressor CI/C2 family and related bacterial prophage repressor proteins; LexA (EC 3.4.21.88), the repressor of genes in the cellular SOS response to DNA damage; MucA and the related UmuD proteins, which are lesion-bypass DNA polymerases, indu…	105	3	211.667																																									Ash_26	Ley_26	C7Cdelta_26
Nucleotidyltransferase (NT) domain of RelA- and SpoT-like ppGpp synthetases and hydrolases. This family includes the catalytic domains of Escherichia coli ppGpp synthetase (RelA), ppGpp synthetase/hydrolase (SpoT), and related proteins. RelA synthesizes (p)ppGpp in response to amino-acid starvation and in association with ribosomes. (p)ppGpp triggers the bacterial stringent response. SpoT catalyz…	106	7	224																Arcticfreeze_23	DevRi_23	Bloom_23	Jacopo_23	Lycanus1_23	Lycanus2_23																			Lily_31
The S24, S26 LexA/signal peptidase superfamily contains LexA-related and type I signal peptidase families. The S24 LexA protein domains include: the lambda repressor CI/C2 family and related bacterial prophage repressor proteins; LexA (EC 3.4.21.88), the repressor of genes in the cellular SOS response to DNA damage; MucA and the related UmuD proteins, which are lesion-bypass DNA polymerases, indu…	107	13	204.077	Pagassa_30	Honeybear_30	Toothless_30	Tadhana_30	Fern_30	Willow_30	Lucielle_30	Saudage_30	BN12_35	Kawika_30																																		Halcyone_32	Heath_32	Scottie_33
None	108	2	222																															Harrison_34	Paisley_34
None	109	1	219									BN12_25
ERF superfamily. The DNA single-strand annealing proteins (SSAPs), such as RecT, Red-beta, ERF and Rad52, function in RecA-dependent and RecA-independent DNA recombination pathways. This family includes proteins related to ERF... ERF superfamily. The DNA single-strand annealing proteins (SSAPs), such as RecT, Red-beta, ERF and Rad52, function in RecA-dependent and RecA-independent DNA recombinati…	110	2	212																															Harrison_57	Paisley_57
MAEBL; Provisional... Phage minor structural protein GP20. This family consists of several phage minor structural protein GP20 sequences of around 180 residues in length. The function of this family is unknown... chromosome segregation protein SMC, primarily archaeal type. SMC (structural maintenance of chromosomes) proteins bind DNA and act in organizing and segregating chromosomes for partition…	111	8	211																																									Ash_6	Ley_6	C7Cdelta_6	Halcyone_9	Heath_9	Scottie_6
phage major tail protein, phi13 family. This model describes a set of proteins that share low levels of sequence similarity but similar lengths and similar patterns of charged, hydrophobic, and Gly/Pro residues. All members (except one attributed to mouse embryo cDNA) belong to phage of Gram-positive bacteria. Several are identified as phage major tail proteins. Some members of this family have a…	112	9	204.111																															Harrison_11	Paisley_11	Diane_11	Vadim_11	Vegas_11	Hayley_11	Dragolir_11	LincolnB_11	Wanderer_11
None	113	60	159.05	Pagassa_12, Pagassa_13	Honeybear_12, Honeybear_13	Toothless_12, Toothless_13	Tadhana_12, Tadhana_13	Fern_12, Fern_13	Willow_12, Willow_13	Lucielle_12, Lucielle_13	Saudage_12, Saudage_13	BN12_12, BN12_tail assembly protein	Kawika_12, Kawika_13	Kiel007_12, Kiel007_13	Redbud_12, Redbud_13	Rani_12, Rani_13	Eltigre_12, Eltigre_13	HB10c2_12, HB10c2_13	Arcticfreeze_12, Arcticfreeze_13	DevRi_12, DevRi_13	Bloom_12, Bloom_13	Jacopo_12, Jacopo_13	Lycanus1_12, Lycanus1_13	Lycanus2_12, Lycanus2_13	Likha_12, Likha_13	Unknown_12, Unknown_13	Yerffej_12, Yerffej_13	Sitara_12, Sitara_13	Diva_12, Diva_13	Shelly_12, Shelly_13	Xenia_12, Xenia_13	Leyra_12, Leyra_13	PBL1c_12, PBL1c_13
Predicted DNA-binding proteins [General function prediction only]... DNA-directed RNA polymerase specialized sigma subunit, sigma24 homolog [Transcription]... Helix-turn-helix domain. This helix-turn-helix domain is often found in transposases and is likely to be DNA-binding... Predicted DNA-binding proteins [General function prediction only]... DNA-directed RNA polymerase specialized sigma subun…	114	2	207																																						LincolnB_70	Wanderer_70
None	115	14	109.429					Fern_55	Willow_55	Lucielle_55	Saudage_55		Kawika_59																				PBL1c_59							Dragolir_46	LincolnB_46, LincolnB_58	Wanderer_46, Wanderer_58		Ash_68	Ley_68	C7Cdelta_68
exonuclease, DNA polymerase III, epsilon subunit family. All proteins in this family for which functions are known are components of the DNA polymerase III complex (epsilon subunit). There is, however, an outgroup that includes paralogs in some gamma-proteobacteria and the n-terminal region of DinG from some low GC gram positive bacteria. This family is based on the phylogenomic analysis of JA Ei…	116	8	204																																									Ash_61	Ley_61	C7Cdelta_61	Halcyone_63	Heath_63	Scottie_64
Phage terminase, small subunit [DNA replication, recombination, and repair]... Phage terminase, small subunit [DNA replication, recombination, and repair]... Phage terminase, small subunit [DNA replication, recombination, and repair].	117	3	204																																					Dragolir_1	LincolnB_1	Wanderer_1
Helix-turn-helix XRE-family like proteins... Helix-turn-helix XRE-family like proteins. Prokaryotic DNA binding proteins belonging to the xenobiotic response element family of transcriptional regulators... Helix-turn-helix. This large family of DNA binding helix-turn helix proteins includes Cro and CI. Within the Neisseria gonorrhoeae phage associated protein NGO0477, the full protein fold incorp…	118	2	204																																						LincolnB_29	Wanderer_29
Domain of unknown function (DUF4352). Members of these family are poutative lipoproteins that fall into the Antigen MPT63/MPB63 (immunoprotective extracellular protein) superfamily... Domain of unknown function (DUF4352). Members of these family are poutative lipoproteins that fall into the Antigen MPT63/MPB63 (immunoprotective extracellular protein) superfamily... Domain of unknown function (DUF…	119	10	186											Kiel007_27	Redbud_27	Rani_27	Eltigre_27	HB10c2_27							Likha_28									Harrison_33	Paisley_33						LincolnB_26	Wanderer_26
None	120	13	184.538	Pagassa_44	Honeybear_44	Toothless_42	Tadhana_39	Fern_39	Willow_39			BN12_47	Kawika_42				Eltigre_43								Likha_40		Yerffej_45							Harrison_50	Paisley_50
None	121	2	196																																						LincolnB_66	Wanderer_66
Holliday junction resolvasome, endonuclease subunit [DNA replication, recombination, and repair]... Holliday junction resolvase; Reviewed... Holliday junction resolvases (HJRs) are endonucleases that specifically resolve Holliday junction DNA intermediates during homologous recombination. HJR's occur in archaea, bacteria, and in the mitochondria of certain fungi, however this CD includes only the…	122	31	194.194	Pagassa_60	Honeybear_60	Toothless_58	Tadhana_55	Fern_59	Willow_59	Lucielle_59	Saudage_59	BN12_63	Kawika_63	Kiel007_56	Redbud_56	Rani_56	Eltigre_61	HB10c2_52	Arcticfreeze_60	DevRi_60	Bloom_60	Jacopo_60	Lycanus1_60	Lycanus2_60	Likha_55	Unknown_59	Yerffej_63	Sitara_65	Diva_58	Shelly_62	Xenia_62	Leyra_60	PBL1c_64										Lily_67
Putative toxin 60. A predicted RNase toxin found in bacterial polymorphic toxin systems. The toxin possesses an all-alpha-helical fold with conserved DxK, GNxxxG, and DxxxD motifs. In bacterial polymorphic toxin systems, the toxin is exported by the type 2, type 6 or type 7 secretion system... Putative toxin 60. A predicted RNase toxin found in bacterial polymorphic toxin systems. The toxin posse…	123	6	195																Arcticfreeze_63	DevRi_63	Bloom_63	Jacopo_63	Lycanus1_63	Lycanus2_63
None	124	18	159																															Harrison_12, Harrison_13	Paisley_12, Paisley_13	Diane_12, Diane_13	Vadim_12, Vadim_13	Vegas_12, Vegas_13	Hayley_12, Hayley_13	Dragolir_12, Dragolir_13	LincolnB_12, LincolnB_13	Wanderer_12, Wanderer_13
None	125	8	189.5																																									Ash_47	Ley_47	C7Cdelta_47	Halcyone_50	Heath_50	Scottie_51
Phage head maturation protease [General function prediction only]... Caudovirus prohead protease. Family of Caudovirus prohead proteases also found in a number of bacteria possibly as the result of horizontal transfer... phage prohead protease, HK97 family. This model describes the prohead protease of HK97 and related phage. It is generally encoded next to the gene for the capsid protein that it …	126	3	189																																					Dragolir_4	LincolnB_4	Wanderer_4
phage tail protein, P2 protein I family. This model represents the family of phage P2 protein I and related tail proteins from a number of temperate phage of Gram-negative bacteria. This model is built as a fragment model and identifies some phage tail proteins with strong but local similarity to members of the seed alignment. [Mobile and extrachromosomal element functions, Prophage functions]...…	127	1	187																																								Lily_24
None	128	8	183.25																Arcticfreeze_25	DevRi_25	Bloom_25	Jacopo_25	Lycanus1_25	Lycanus2_25																Dragolir_27			Lily_33
hypothetical protein; Provisional... deoxynucleoside monophosphate kinase; Provisional... hypothetical protein; Provisional... deoxynucleoside monophosphate kinase; Provisional... hypothetical protein; Provisional... deoxynucleoside monophosphate kinase; Provisional... hypothetical protein; Provisional... deoxynucleoside monophosphate kinase; Provisional... hypothetical protein; Provisional... de…	129	8	186																																									Ash_79	Ley_79	C7Cdelta_78	Halcyone_80	Heath_80	Scottie_81
None	130	7	182.429																									Sitara_32	Diva_32	Shelly_32	Xenia_32	Leyra_32	PBL1c_29							Dragolir_36
None	131	1	183																																								Lily_10
Bacteriophage Mu Gam like protein. This family consists of bacterial and phage Gam proteins. The gam gene of bacteriophage Mu encodes a protein which protects linear double stranded DNA from exonuclease degradation in vitro and in vivo... Bacteriophage Mu Gam like protein. This family consists of bacterial and phage Gam proteins. The gam gene of bacteriophage Mu encodes a protein which protects l…	132	2	182																															Harrison_56	Paisley_56
None	133	8	182																																									Ash_12	Ley_12	C7Cdelta_12	Halcyone_15	Heath_15	Scottie_12
HNH nucleases... Restriction endonuclease [Defense mechanisms]... HNH nucleases; HNH endonuclease signature which is found in viral, prokaryotic, and eukaryotic proteins. The alignment includes members of the large group of homing endonucleases, yeast intron 1 protein, MutS, as well as bacterial colicins, pyocins, and anaredoxins... HNH endonuclease.	134	3	106.667																																					Dragolir_64	LincolnB_71	Wanderer_71
None	135	8	175																																									Ash_48	Ley_48	C7Cdelta_48	Halcyone_51	Heath_51	Scottie_52
Trimeric dUTP diphosphatases. Trimeric dUTP diphosphatases, or dUTPases, are the most common family of dUTPase, found in bacteria, eukaryotes, and archaea. They catalyze the hydrolysis of the dUTP-Mg complex (dUTP-Mg) into dUMP and pyrophosphate. This reaction is crucial for the preservation of chromosomal integrity as it removes dUTP and therefore reduces the cellular dUTP/dTTP ratio, and preven…	136	7	174.571																																									Ash_67	Ley_67	C7Cdelta_67	Halcyone_69	Heath_69	Scottie_70
None	137	4	174																																									Ash_42	Ley_42	C7Cdelta_42
None	138	6	174																									Sitara_26	Diva_26	Shelly_26	Xenia_26	Leyra_26	PBL1c_26
Uncharacterized phage-associated protein [Function unknown]... Protein of unknown function (DUF4065). This family of proteins is functionally uncharacterized. This family of proteins is found in bacteria, archaea and viruses. Proteins in this family are typically between 155 and 202 amino acids in length... Uncharacterized phage-associated protein [Function unknown]... Protein of unknown function…	139	11	160																																									Ash_22, Ash_76	Ley_22, Ley_76	C7Cdelta_22, C7Cdelta_76	Halcyone_77	Heath_77	Scottie_78
phage contractile tail tube protein, P2 family. The tails of some phage are contractile. This model represents the tail tube, or tail core, protein of the contractile tail of phage P2, and homologous proteins from additional phage. [Mobile and extrachromosomal element functions, Prophage functions]... major tail tube protein; Provisional... Phage tail tube protein FII. The major structural compon…	140	1	172																																								Lily_14
Accessory gene regulator B. The accessory gene regulator (agr) of Staphylococcus aureus is the central regulatory system that controls the gene expression for a large set of virulence factors. The arg locus consists of two transcripts: RNAII and RNAIII. RNAII encodes four genes (agrA, B, C, and D) whose gene products assemble a quorum sensing system. At low cell density, the agr genes are continu…	141	2	171																															Harrison_35	Paisley_35
None	142	2	171																																						LincolnB_65	Wanderer_65
None	143	2	170																															Harrison_52	Paisley_52
None	144	5	167.6																																	Diane_68	Vadim_68	Vegas_68	Hayley_66	Dragolir_53
Phage DNA packaging protein, Nu1 subunit of terminase [DNA replication, recombination, and repair].	145	1	169																																								Lily_1
None	146	1	169																																								Lily_40
None	147	1	163																																								Lily_63
None	148	8	157.75																																									Ash_38	Ley_38	C7Cdelta_38	Halcyone_43	Heath_43	Scottie_44
Domain of unknown function (DUF955). Family of bacterial and viral proteins with undetermined function. A conserved H-E-X-X-H motif is suggestive of a catalytic active site and shows similarity to pfam01435... Domain of unknown function (DUF955). Family of bacterial and viral proteins with undetermined function. A conserved H-E-X-X-H motif is suggestive of a catalytic active site and shows simila…	149	7	157.286																																	Diane_38	Vadim_38	Vegas_38	Hayley_36	Dragolir_38	LincolnB_28	Wanderer_28
crossover junction endodeoxyribonuclease RuvC. Endonuclease that resolves Holliday junction intermediates in genetic recombination. The active form of the protein is a dimer. Structure studies reveals that the catalytic center, comprised of four acidic residues, lies at the bottom of a cleft that fits a DNA duplex. The model hits a single Synechocystis PCC6803 protein at a score of 30, below the …	150	8	127.75																																									Ash_63	Ley_63	C7Cdelta_63	Halcyone_65	Heath_65	Scottie_66
None	151	17	159.059							Lucielle_39	Saudage_39			Kiel007_40	Redbud_40	Rani_40			Arcticfreeze_45	DevRi_45	Bloom_45	Jacopo_45	Lycanus1_45	Lycanus2_45		Unknown_40		Sitara_49		Shelly_47	Xenia_47	Leyra_45	PBL1c_43
None	152	4	159																																	Diane_35	Vadim_35	Vegas_35	Hayley_33
Domain of unknown function (DUF4352). Members of these family are poutative lipoproteins that fall into the Antigen MPT63/MPB63 (immunoprotective extracellular protein) superfamily... Domain of unknown function (DUF4352). Members of these family are poutative lipoproteins that fall into the Antigen MPT63/MPB63 (immunoprotective extracellular protein) superfamily... Domain of unknown function (DUF…	153	3	158																																									Ash_24	Ley_24	C7Cdelta_24
None	154	31	152.161	Pagassa_61	Honeybear_61	Toothless_59	Tadhana_56	Fern_60	Willow_60	Lucielle_60	Saudage_60	BN12_64	Kawika_64	Kiel007_57	Redbud_57	Rani_57	Eltigre_62	HB10c2_53	Arcticfreeze_61	DevRi_61	Bloom_61	Jacopo_61	Lycanus1_61	Lycanus2_61	Likha_56	Unknown_60	Yerffej_64	Sitara_66	Diva_59	Shelly_63	Xenia_63	Leyra_61	PBL1c_65										Lily_68
None	155	1	155																																								Lily_11
None	156	1	154										Kawika_68
None	157	4	154																																	Diane_22	Vadim_22	Vegas_22	Hayley_22
None	158	1	152																																								Lily_60
Cro/C1-type HTH DNA-binding domain. This is a helix-turn-helix domain that probably binds to DNA... Cro/C1-type HTH DNA-binding domain. This is a helix-turn-helix domain that probably binds to DNA.	159	2	152																															Harrison_31	Paisley_31
None	160	8	150.625																																									Ash_82	Ley_82	C7Cdelta_81	Halcyone_83	Heath_83	Scottie_84
phage transcriptional regulator, ArpU family. This model represents a family of phage proteins, including ArpU, called a putative autolysin regulatory protein. ArpU was described as a regulator of cellular muramidase-2 of Enterococcus hirae but appears to have been cloned from a prophage. This family appears related to the RinA family of bacteriophage transcriptional activators and to some sporul…	161	31	147.194	Pagassa_62	Honeybear_62	Toothless_60	Tadhana_57	Fern_61	Willow_61	Lucielle_61	Saudage_61	BN12_65	Kawika_65	Kiel007_58	Redbud_58	Rani_58	Eltigre_63	HB10c2_54	Arcticfreeze_62	DevRi_62	Bloom_62	Jacopo_62	Lycanus1_62	Lycanus2_62	Likha_57	Unknown_61	Yerffej_65	Sitara_67	Diva_60	Shelly_64	Xenia_64	Leyra_62	PBL1c_66										Lily_69
YopX protein. YopX is a protein that is largely helical, with three identical chains probably complexing into a twelve-chain structure... phage uncharacterized protein TIGR01671. This model represents an uncharacterized, well-conserved family of proteins found in bacteriophage and prophage regions of Gram-positive bacteria. [Mobile and extrachromosomal element functions, Prophage functions, Hypot…	162	23	136.957	Pagassa_58	Honeybear_58	Toothless_56	Tadhana_53	Fern_52	Willow_52	Lucielle_52	Saudage_52	BN12_61	Kawika_58	Kiel007_54	Redbud_54	Rani_54	Eltigre_56	HB10c2_50								Unknown_54	Yerffej_58	Sitara_63	Diva_56				PBL1c_56								LincolnB_57	Wanderer_57	Lily_65
phage regulatory protein, rha family. Members of this protein family are found in temperate phage and bacterial prophage regions. Members include the product of the rha gene of the lambdoid phage phi-80, a late operon gene. The presence of this gene interferes with infection of bacterial strains that lack integration host factor (IHF), which regulates the rha gene. It is suggested that pRha is a …	163	7	120.143																																									Ash_29	Ley_29	C7Cdelta_29	Halcyone_35	Heath_35	Scottie_36
Protein of unknown function (DUF669). Members of this family are found in various phage proteins... Protein of unknown function (DUF669). Members of this family are found in various phage proteins.	164	2	148																																						LincolnB_52	Wanderer_52
Helix-turn-helix XRE-family like proteins... transcriptional regulator, y4mF family. Members of this family belong to a clade of helix-turn-helix DNA-binding proteins, among the larger family pfam01381 (HTH_3; Helix-turn-helix). Members are similar in sequence to the HipB protein of E. coli. Genes for members of the seed alignment for this protein family were found to be closely linked to genes e…	165	5	148																										Diva_38	Shelly_38	Xenia_38		PBL1c_34										Lily_41
None	166	3	140																							Unknown_26								Harrison_26	Paisley_26
phage transcriptional regulator, ArpU family. This model represents a family of phage proteins, including ArpU, called a putative autolysin regulatory protein. ArpU was described as a regulator of cellular muramidase-2 of Enterococcus hirae but appears to have been cloned from a prophage. This family appears related to the RinA family of bacteriophage transcriptional activators and to some sporul…	167	2	147																															Harrison_73	Paisley_73
None	168	7	147											Kiel007_29	Redbud_29	Rani_29	Eltigre_29	HB10c2_29										Sitara_37				Leyra_34
XkdW protein. This protein of approx. 100 residues contains two alpha helices and two beta strands and is probably monomeric. It is expressed in bacteria but is probably viral in origin. Its function is unknown... XkdW protein. This protein of approx. 100 residues contains two alpha helices and two beta strands and is probably monomeric. It is expressed in bacteria but is probably viral in origin…	169	8	145																																									Ash_19	Ley_19	C7Cdelta_19	Halcyone_21	Heath_21	Scottie_18
Predicted secreted protein [Function unknown]... Phage major tail protein 2. characterized members are major tail proteins from various phage, including lactococcal temperate bacteriophage TP901-1... phage major tail protein, TP901-1 family. This family includes the members of pfam06199 but is broader. Characterized members are major tail proteins from various phage, including lactococcal tempera…	170	30	145	Pagassa_11	Honeybear_11	Toothless_11	Tadhana_11	Fern_11	Willow_11	Lucielle_11	Saudage_11	BN12_11	Kawika_11	Kiel007_11	Redbud_11	Rani_11	Eltigre_11	HB10c2_11	Arcticfreeze_11	DevRi_11	Bloom_11	Jacopo_11	Lycanus1_11	Lycanus2_11	Likha_11	Unknown_11	Yerffej_11	Sitara_11	Diva_11	Shelly_11	Xenia_11	Leyra_11	PBL1c_11
None	171	4	128.25									BN12_28																																			Halcyone_27	Heath_27	Scottie_28
None	172	7	131.571																																	Diane_55	Vadim_55	Vegas_55	Hayley_53		LincolnB_43	Wanderer_43	Lily_49
None	173	1	143																																								Lily_59
DNA N-6-adenine-methyltransferase (Dam). This family consists of several bacterial and phage DNA N-6-adenine-methyltransferase (Dam) like sequences... phage N-6-adenine-methyltransferase. This model is a fragment-mode model for a phage-borne DNA N-6-adenine-methyltransferase. [Mobile and extrachromosomal element functions, Prophage functions, DNA metabolism, Restriction/modification].	174	1	143																																								Lily_61
Hypothetical protein (DUF2513). This family is found in bacteria. The function is not known... Hypothetical protein (DUF2513). This family is found in bacteria. The function is not known... Hypothetical protein (DUF2513). This family is found in bacteria. The function is not known... Hypothetical protein (DUF2513). This family is found in bacteria. The function is not known... Hypothetical protei…	175	6	128.667	Pagassa_41	Honeybear_41	Toothless_39						BN12_44	Kawika_39				Eltigre_40
phage transcriptional activator, RinA family. This model represents a family of phage proteins, including RinA, a transcriptional activator in staphylococcal phage phi 11. This family shows similarity to ArpU, a phage-related putative autolysin regulator, and to some sporulation-specific sigma factors. [Mobile and extrachromosomal element functions, Prophage functions, Regulatory functions, DNA i…	176	5	142																																	Diane_77	Vadim_77	Vegas_77	Hayley_75	Dragolir_61
phage protein, HK97 gp10 family. This model represents an uncharacterized, highly divergent bacteriophage family. The family includes gp10 from HK022 and HK97. It appears related to TIGR01635, a phage morphogenesis family believed to be involved in tail completion. [Mobile and extrachromosomal element functions, Prophage functions]... phage protein, HK97 gp10 family. This model represents an unch…	177	30	142	Pagassa_9	Honeybear_9	Toothless_9	Tadhana_9	Fern_9	Willow_9	Lucielle_9	Saudage_9	BN12_9	Kawika_9	Kiel007_9	Redbud_9	Rani_9	Eltigre_9	HB10c2_9	Arcticfreeze_9	DevRi_9	Bloom_9	Jacopo_9	Lycanus1_9	Lycanus2_9	Likha_9	Unknown_9	Yerffej_9	Sitara_9	Diva_9	Shelly_9	Xenia_9	Leyra_9	PBL1c_9
None	178	3	141																																												Halcyone_29	Heath_29	Scottie_30
None	179	8	141																																									Ash_10	Ley_10	C7Cdelta_10	Halcyone_13	Heath_13	Scottie_10
Predicted nuclease of the RNAse H fold, HicB family [General function prediction only]... Uncharacterized protein family (UPF0150). This family of small proteins is uncharacterized. In CC_3185 this domain is found next to a DNA binding helix-turn-helix domain pfam01402, which suggests that this is some kind of ligand binding domain. The structure of this domain suggests that these domains oligome…	180	28	138.821	Pagassa_63	Honeybear_63	Toothless_61	Tadhana_58	Fern_62	Willow_62	Lucielle_62	Saudage_62	BN12_66	Kawika_66	Kiel007_59	Redbud_59	Rani_59	Eltigre_64	HB10c2_55							Likha_61	Unknown_62	Yerffej_66	Sitara_69	Diva_61	Shelly_68	Xenia_68	Leyra_66	PBL1c_70	Harrison_75	Paisley_75								Lily_73
None	181	8	139																																									Ash_87	Ley_87	C7Cdelta_86	Halcyone_89	Heath_89	Scottie_90
None	182	32	90.5313	Pagassa_65	Honeybear_65	Toothless_63	Tadhana_60	Fern_64	Willow_64	Lucielle_64	Saudage_64	BN12_68	Kawika_70	Kiel007_61	Redbud_61	Rani_61	Eltigre_66	HB10c2_57	Arcticfreeze_65	DevRi_65	Bloom_65	Jacopo_65	Lycanus1_65	Lycanus2_65	Likha_63	Unknown_63	Yerffej_68	Sitara_74	Diva_63	Shelly_70	Xenia_70	Leyra_68	PBL1c_73	Harrison_77	Paisley_77
Holin family. Phage holins and lytic enzymes are both necessary for bacterial lysis and virus dissemination.This family also includes TcdE/UtxA involved in toxin secretion in Clostridium difficile... Phage-related holin (Lysis protein) [General function prediction only]... toxin secretion/phage lysis holin. This model describes one of the many mutally dissimilar families of holins, phage proteins…	183	8	138																																									Ash_20	Ley_20	C7Cdelta_20	Halcyone_22	Heath_22	Scottie_19
None	184	8	137																																									Ash_53	Ley_53	C7Cdelta_53	Halcyone_56	Heath_56	Scottie_57
HicB family. This family consists of several bacterial HicB related proteins. The function of HicB is unknown although it is thought to be involved in pilus formation. It has been speculated that HicB performs a function antagonistic to that of pili and yet is necessary for invasion of certain niches... Predicted nuclease of the RNAse H fold, HicB family [General function prediction only]... Pred…	185	4	136																																	Diane_80	Vadim_80	Vegas_80	Hayley_78
Helix-turn-helix domain. Members of this family contains a DNA-binding helix-turn-helix domain.	186	8	134.875																																									Ash_81	Ley_81	C7Cdelta_80	Halcyone_82	Heath_82	Scottie_83
None	187	1	134																						Likha_26
single-stranded DNA-binding protein; Provisional... single-stranded DNA-binding protein; Provisional... single-stranded DNA-binding protein; Provisional... single-stranded DNA-binding protein; Validated... single-stranded DNA-binding protein; Provisional... single-stranded DNA-binding protein; Provisional... single-stranded DNA-binding protein; Provisional... single-stranded DNA-binding protein; …	188	2	134																															Harrison_58	Paisley_58
HNH nucleases... Restriction endonuclease [Defense mechanisms]... HNH nucleases; HNH endonuclease signature which is found in viral, prokaryotic, and eukaryotic proteins. The alignment includes members of the large group of homing endonucleases, yeast intron 1 protein, MutS, as well as bacterial colicins, pyocins, and anaredoxins... HNH endonuclease... HNH nucleases... Restriction endonuclease [D…	189	40	111.35	Pagassa_66	Honeybear_66	Toothless_64	Tadhana_61	Fern_65	Willow_65	Lucielle_65	Saudage_65	BN12_69	Kawika_71	Kiel007_62	Redbud_62	Rani_62	Eltigre_67	HB10c2_58	Arcticfreeze_66	DevRi_66	Bloom_66	Jacopo_66	Lycanus1_66	Lycanus2_66	Likha_64	Unknown_64, Unknown_65	Yerffej_69	Sitara_75	Diva_64	Shelly_71	Xenia_71	Leyra_69	PBL1c_74	Harrison_78	Paisley_78	Diane_84	Vadim_84	Vegas_84	Hayley_82	Dragolir_65	LincolnB_72	Wanderer_72
Phage protein U [General function prediction only]... Phage P2 GpU. This family consists of several bacterial and phage proteins of around 130 residues in length which seem to be related to the bacteriophage P2 GpU protein which is thought to be involved in tail assembly.	190	1	133																																								Lily_21
Transposase and inactivated derivatives [DNA replication, recombination, and repair]... Transposase IS200 like. Transposases are needed for efficient transposition of the insertion sequence or transposon DNA. This family includes transposases for IS200 from Escherichia coli.	191	1	133
None	192	4	120									BN12_29																																			Halcyone_28	Heath_28	Scottie_29
None	193	31	104.903	Pagassa_51	Honeybear_51	Toothless_49	Tadhana_46	Fern_46	Willow_46	Lucielle_46	Saudage_46	BN12_54	Kawika_49	Kiel007_47	Redbud_47	Rani_47	Eltigre_50	HB10c2_43	Arcticfreeze_52	DevRi_52	Bloom_52	Jacopo_52	Lycanus1_52	Lycanus2_52	Likha_47	Unknown_48	Yerffej_52	Sitara_56	Diva_49	Shelly_54	Xenia_54	Leyra_52	PBL1c_50										Lily_55
Homeodomain-like domain... Homeodomain-like domain... Homeodomain-like domain... Homeodomain-like domain... Homeodomain-like domain... Homeodomain-like domain... Homeodomain-like domain... Homeodomain-like domain.	194	8	130.5																																									Ash_88	Ley_88	C7Cdelta_87	Halcyone_90	Heath_90	Scottie_91
SprT-like family. This family represents a domain found in eukaryotes and prokaryotes. The domain contains a characteristic motif of the zinc metallopeptidases. This family includes the bacterial SprT protein... SprT-like family. This family represents a domain found in eukaryotes and prokaryotes. The domain contains a characteristic motif of the zinc metallopeptidases. This family includes the b…	195	12	77.75																																									Ash_73	Ley_73	C7Cdelta_73	Halcyone_73, Halcyone_74	Heath_73, Heath_74	Scottie_74, Scottie_75
Holliday junction resolvase [DNA replication, recombination, and repair]... Endodeoxyribonuclease RusA. This family consists of several bacterial and phage Holliday junction resolvase (RusA) like proteins. The RusA protein of Escherichia coli is an endonuclease that can resolve Holliday intermediates and correct the defects in genetic recombination and DNA repair associated with inactivation of R…	196	5	131																																	Diane_73	Vadim_73	Vegas_73	Hayley_71	Dragolir_58
phage protein, HK97 gp10 family. This model represents an uncharacterized, highly divergent bacteriophage family. The family includes gp10 from HK022 and HK97. It appears related to TIGR01635, a phage morphogenesis family believed to be involved in tail completion. [Mobile and extrachromosomal element functions, Prophage functions]... phage protein, HK97 gp10 family. This model represents an unch…	197	9	130.333																															Harrison_9	Paisley_9	Diane_9	Vadim_9	Vegas_9	Hayley_9	Dragolir_9	LincolnB_9	Wanderer_9
Protein of unknown function (DUF3168). This family of proteins has no known function but is likely to be a component of bacteriophage... Protein of unknown function (DUF3168). This family of proteins has no known function but is likely to be a component of bacteriophage... Protein of unknown function (DUF3168). This family of proteins has no known function but is likely to be a component of bacte…	198	30	131	Pagassa_10	Honeybear_10	Toothless_10	Tadhana_10	Fern_10	Willow_10	Lucielle_10	Saudage_10	BN12_10	Kawika_10	Kiel007_10	Redbud_10	Rani_10	Eltigre_10	HB10c2_10	Arcticfreeze_10	DevRi_10	Bloom_10	Jacopo_10	Lycanus1_10	Lycanus2_10	Likha_10	Unknown_10	Yerffej_10	Sitara_10	Diva_10	Shelly_10	Xenia_10	Leyra_10	PBL1c_10
None	199	2	129																															Harrison_59	Paisley_59
None	200	6	129	Pagassa_35	Honeybear_35																															Diane_43	Vadim_43	Vegas_43	Hayley_41
None	201	4	128																																												Halcyone_31	Heath_31	Scottie_32
None	202	3	120.667																							Unknown_25								Harrison_25	Paisley_25
Domain of Unknown Function with PDB structure (DUF3862). PDB:3D4E shared structural similarity to beta-lactamase inhibitory proteins (BLIP) which already include 1XXM, 1S0W, 1JTG, 2G2U, 2G2W, 2B5R, and 3due. All of structures are involved in beta-lactamase inhibitor complex. (REF http://www.topsan.org/Proteins/JCSG/3d4e)... Domain of Unknown Function with PDB structure (DUF3862). PDB:3D4E shared …	203	7	128																Arcticfreeze_33	DevRi_33	Bloom_33	Jacopo_33	Lycanus1_33	Lycanus2_33			Yerffej_33
None	204	1	127																																					Dragolir_40
None	205	1	127																																														Scottie_23
None	206	8	127																																									Ash_8	Ley_8	C7Cdelta_8	Halcyone_11	Heath_11	Scottie_8
None	207	8	127																																									Ash_80	Ley_80	C7Cdelta_79	Halcyone_81	Heath_81	Scottie_82
None	208	20	125.05	Pagassa_37	Honeybear_37	Toothless_35	Tadhana_35	Fern_35	Willow_35			BN12_40	Kawika_35				Eltigre_36		Arcticfreeze_41	DevRi_41	Bloom_41	Jacopo_41	Lycanus1_41	Lycanus2_41	Likha_36	Unknown_36	Yerffej_41							Harrison_46	Paisley_46
Phage P2 baseplate assembly protein gpV [General function prediction only]... Phage-related baseplate assembly protein. Family of phage baseplate assembly proteins responsible for forming the small spike at the end of the tail. Also found in bacteria, probably the result of horizontal transmission... phage baseplate assembly protein V. This model describes a family of phage (and bacteriocin) prot…	209	1	125																																								Lily_20
None	210	8	123.5																																									Ash_40	Ley_40	C7Cdelta_40	Halcyone_45	Heath_45	Scottie_46
Endodeoxyribonuclease RusA. This family consists of several bacterial and phage Holliday junction resolvase (RusA) like proteins. The RusA protein of Escherichia coli is an endonuclease that can resolve Holliday intermediates and correct the defects in genetic recombination and DNA repair associated with inactivation of RuvAB or RuvC... Endodeoxyribonuclease RusA. This family consists of several …	211	2	124																															Harrison_65	Paisley_65
Transposase and inactivated derivatives [DNA replication, recombination, and repair]... Putative transposase of IS4/5 family (DUF4096)... Transposase and inactivated derivatives [DNA replication, recombination, and repair]... Putative transposase of IS4/5 family (DUF4096).	212	2	100
None	213	8	124																																									Ash_11	Ley_11	C7Cdelta_11	Halcyone_14	Heath_14	Scottie_11
helix-turn-helix protein... antitoxin HipB; Provisional... Helix-turn-helix XRE-family like proteins... Predicted transcriptional regulators [Transcription]... Predicted transcriptional regulators [Transcription]... Predicted transcription factor, homolog of eukaryotic MBF1 [Transcription]... bifunctional HTH-domain containing protein/aminotransferase; Provisional... Helix-turn-helix XRE-family l…	214	1	123																						Likha_32
None	215	8	123																																									Ash_39	Ley_39	C7Cdelta_39	Halcyone_44	Heath_44	Scottie_45
None	216	5	123																																	Diane_64	Vadim_64	Vegas_64	Hayley_62	Dragolir_48
Transposase and inactivated derivatives [DNA replication, recombination, and repair]... Transposase DDE domain. Transposase proteins are necessary for efficient DNA transposition. This domain is a member of the DDE superfamily, which contain three carboxylate residues that are believed to be responsible for coordinating metal ions needed for catalysis. The catalytic activity of this enzyme involv…	217	1	122
None	218	4	122																																									Ash_55	Ley_55	C7Cdelta_55
None	219	6	122																																									Ash_77	Ley_77		Halcyone_78	Heath_78	Scottie_79
None	220	2	121																															Harrison_66	Paisley_66
None	221	1	120									BN12_24
None	222	1	120																														PBL1c_62
helix-turn-helix protein... transcriptional repressor DicA; Reviewed... Helix-turn-helix XRE-family like proteins... Predicted transcriptional regulators [Transcription]... Predicted transcriptional regulators [Transcription]... bifunctional HTH-domain containing protein/aminotransferase; Provisional... Helix-turn-helix XRE-family like proteins. Prokaryotic DNA binding proteins belonging to the x…	223	5	116.8														Eltigre_57									Unknown_55	Yerffej_59							Harrison_41	Paisley_41
LytTr DNA-binding domain. This domain is found in a variety of bacterial transcriptional regulators. The domain binds to a specific DNA sequence pattern (see)... LytTr DNA-binding domain. This domain is found in a variety of bacterial transcriptional regulators. The domain binds to a specific DNA sequence pattern (see).	224	2	118																															Harrison_37	Paisley_37
None	225	1	118																							Unknown_41
None	226	40	112.1	Pagassa_18	Honeybear_18	Toothless_18	Tadhana_18	Fern_18	Willow_18	Lucielle_18	Saudage_18	BN12_18	Kawika_18	Kiel007_18	Redbud_18	Rani_18	Eltigre_18	HB10c2_18	Arcticfreeze_18	DevRi_18	Bloom_18	Jacopo_18	Lycanus1_18	Lycanus2_18	Likha_18	Unknown_18	Yerffej_18	Sitara_18	Diva_18	Shelly_18	Xenia_18	Leyra_18	PBL1c_18	Harrison_18	Paisley_18	Diane_18	Vadim_18	Vegas_18	Hayley_18	Dragolir_18	LincolnB_18	Wanderer_18	Lily_26
None	227	1	117																																								Lily_44
Bacteriophage lambda head decoration protein D.	228	1	117																																								Lily_6
None	229	5	112																																	Diane_72	Vadim_72	Vegas_72	Hayley_70	Dragolir_57
None	230	3	98.6667																															Harrison_53	Paisley_53								Lily_50
None	231	4	116																																	Diane_62	Vadim_62	Vegas_62	Hayley_60
None	232	4	116																																	Diane_83	Vadim_83	Vegas_83	Hayley_81
None	233	2	115																																						LincolnB_41	Wanderer_41
This model contains proteins with the VRR-NUC domain. It is associated with members of the PD-(D/E)XK nuclease superfamily, which include the type III restriction modification enzymes, for example StyLTI... VRR-NUC domain... This model contains proteins with the VRR-NUC domain. It is associated with members of the PD-(D/E)XK nuclease superfamily, which include the type III restriction modificatio…	234	2	115																																						LincolnB_50	Wanderer_50
Mu-like prophage FluMu protein gp41. Members of this family of prokaryotic proteins include various gp41 proteins and related sequences.	235	1	114																																								Lily_15
conserved hypothetical protein TIGR01655. This model represents a family of small (about 115 amino acids) uncharacterized proteins with N-terminal signal sequences, found exclusively in Gram-positive organisms. Most genomes that have any members of this family have at least two members. [Hypothetical proteins, Conserved]... Uncharacterized protein conserved in bacteria [Function unknown]... Prote…	236	2	114																															Harrison_74	Paisley_74
None	237	1	113
Helix-turn-helix XRE-family like proteins... Predicted transcriptional regulators [Transcription]... Predicted transcriptional regulators [Transcription]... hypothetical protein; Provisional... Helix-turn-helix XRE-family like proteins. Prokaryotic DNA binding proteins belonging to the xenobiotic response element family of transcriptional regulators... Helix-turn-helix. This large family of DNA b…	238	1	112																																					Dragolir_39
Trimeric dUTP diphosphatases. Trimeric dUTP diphosphatases, or dUTPases, are the most common family of dUTPase, found in bacteria, eukaryotes, and archaea. They catalyze the hydrolysis of the dUTP-Mg complex (dUTP-Mg) into dUMP and pyrophosphate. This reaction is crucial for the preservation of chromosomal integrity as it removes dUTP and therefore reduces the cellular dUTP/dTTP ratio, and preven…	239	1	112
None	240	7	112																																									Ash_71	Ley_71	C7Cdelta_71	Halcyone_71	Heath_71	Scottie_72
None	241	4	110																										Diva_37	Shelly_37	Xenia_37		PBL1c_33
Phage terminase, small subunit... phage terminase, small subunit, putative, P27 family. This model describes a distinct family of phage (and integrated prophage) putative terminase small subunit. Members tend to be adjacent to the phage terminase large subunit gene. [Mobile and extrachromosomal element functions, Prophage functions]... Phage terminase, small subunit... phage terminase, small subu…	242	36	104.194	Pagassa_1	Honeybear_1	Toothless_1	Tadhana_1	Fern_1	Willow_1	Lucielle_1	Saudage_1	BN12_1	Kawika_1	Kiel007_1	Redbud_1	Rani_1	Eltigre_1	HB10c2_1	Arcticfreeze_1	DevRi_1	Bloom_1	Jacopo_1	Lycanus1_1	Lycanus2_1	Likha_1	Unknown_1	Yerffej_1	Sitara_1	Diva_1	Shelly_1	Xenia_1	Leyra_1	PBL1c_1	Harrison_1	Paisley_1	Diane_1	Vadim_1	Vegas_1	Hayley_1
None	243	2	110																															Harrison_60	Paisley_60
None	244	8	107.5																																									Ash_58	Ley_58	C7Cdelta_58	Halcyone_60	Heath_60	Scottie_61
None	245	8	110																																									Ash_9	Ley_9	C7Cdelta_9	Halcyone_12	Heath_12	Scottie_9
None	246	1	109																																					Dragolir_55
None	247	9	109																															Harrison_10	Paisley_10	Diane_10	Vadim_10	Vegas_10	Hayley_10	Dragolir_10	LincolnB_10	Wanderer_10
None	248	1	108															HB10c2_39
baseplate wedge subunit; Provisional... Phage baseplate assembly protein W [General function prediction only]... Gene 25-like lysozyme. This family includes the phage protein Gene 25 from T4 which is a structural component of the outer wedge of the baseplate that has acidic lysozyme activity. The family also includes relatives from bacteria that are also presumably lysozymes.	249	1	108																																								Lily_22
None	250	4	108																																									Ash_36	Ley_36	C7Cdelta_36
Helix-turn-helix domain... Helix-turn-helix domain... Helix-turn-helix domain... Helix-turn-helix domain... Helix-turn-helix domain... Helix-turn-helix domain... Helix-turn-helix domain.	251	8	108																																									Ash_37	Ley_37	C7Cdelta_37	Halcyone_42	Heath_42	Scottie_43
None	252	7	108																																									Ash_72	Ley_72	C7Cdelta_72	Halcyone_72	Heath_72	Scottie_73
None	253	31	102.936	Pagassa_54	Honeybear_54	Toothless_52	Tadhana_49	Fern_49	Willow_49	Lucielle_49	Saudage_49	BN12_57	Kawika_52	Kiel007_50	Redbud_50	Rani_50	Eltigre_53	HB10c2_46	Arcticfreeze_55	DevRi_55	Bloom_55	Jacopo_55	Lycanus1_55	Lycanus2_55	Likha_50	Unknown_51	Yerffej_55	Sitara_59	Diva_52	Shelly_57	Xenia_57	Leyra_55	PBL1c_53										Lily_58
Bacteriophage head-tail adaptor [General function prediction only]... Phage head-tail joining protein... phage head-tail adaptor, putative, SPP1 family. This family describes a small protein of about 100 amino acids found in bacteriophage and in bacterial prophage regions. Examples include gp9 of phage HK022 and gp16 of phage SPP1. This minor structural protein is suggested to be a head-tail adap…	254	39	105.744	Pagassa_8	Honeybear_8	Toothless_8	Tadhana_8	Fern_8	Willow_8	Lucielle_8	Saudage_8	BN12_8	Kawika_8	Kiel007_8	Redbud_8	Rani_8	Eltigre_8	HB10c2_8	Arcticfreeze_8	DevRi_8	Bloom_8	Jacopo_8	Lycanus1_8	Lycanus2_8	Likha_8	Unknown_8	Yerffej_8	Sitara_8	Diva_8	Shelly_8	Xenia_8	Leyra_8	PBL1c_8	Harrison_8	Paisley_8	Diane_8	Vadim_8	Vegas_8	Hayley_8	Dragolir_8	LincolnB_8	Wanderer_8
None	255	1	106																																					Dragolir_63
None	256	1	106																																								Lily_43
None	257	9	93.2222																							Unknown_34								Harrison_44	Paisley_44	Diane_51	Vadim_51	Vegas_51	Hayley_49		LincolnB_37	Wanderer_37
antitoxin MazE; Provisional... Growth regulator [Signal transduction mechanisms]... antitoxin MazE; Provisional... Growth regulator [Signal transduction mechanisms]... antitoxin MazE; Provisional... Growth regulator [Signal transduction mechanisms]... antitoxin MazE; Provisional... Growth regulator [Signal transduction mechanisms]... antitoxin MazE; Provisional... Growth regulator [Signal transdu…	258	8	105																																									Ash_75	Ley_75	C7Cdelta_75	Halcyone_76	Heath_76	Scottie_77
None	259	2	105																																						LincolnB_49	Wanderer_49
Helix-turn-helix XRE-family like proteins... Predicted transcriptional regulators [Transcription]... Predicted transcriptional regulator [Transcription]... Helix-turn-helix XRE-family like proteins. Prokaryotic DNA binding proteins belonging to the xenobiotic response element family of transcriptional regulators... Helix-turn-helix. This large family of DNA binding helix-turn helix proteins inclu…	260	3	83.6667																																					Dragolir_33			Lily_37						Scottie_22
None	261	1	103																																								Lily_9
None	262	3	102																																												Halcyone_36	Heath_36	Scottie_37
None	263	5	102					Fern_54	Willow_54	Lucielle_54	Saudage_54																						PBL1c_58
Nucleoside Triphosphate Pyrophosphohydrolase (EC 3.6.1.8) MazG-like domain superfamily. This superfamily contains enzymes that hydrolyze the alpha-beta phosphodiester bond of all canonical NTPs into monophosphate derivatives and pyrophosphate (PPi). Divalent ions, such as Mg2+ ion(s), are essential to activate a proposed water nucleophile and stabilize the charged intermediates to facilitate cata…	264	11	101	Pagassa_57	Honeybear_57	Toothless_55	Tadhana_52					BN12_60		Kiel007_53	Redbud_53	Rani_53		HB10c2_49										Sitara_62	Diva_55
None	265	6	98.3333																Arcticfreeze_30	DevRi_30	Bloom_30	Jacopo_30	Lycanus1_30	Lycanus2_30
None	266	8	100																																									Ash_35	Ley_35	C7Cdelta_35	Halcyone_41	Heath_41	Scottie_42
None	267	6	99																Arcticfreeze_64	DevRi_64	Bloom_64	Jacopo_64	Lycanus1_64	Lycanus2_64
None	268	3	99																																												Halcyone_5	Heath_5
uncharacterized phage protein (possible DNA packaging). This model describes a small (~ 100 amino acids) protein found in phage and in putative prophage regions of a number of bacterial genomes. Members have been annotated in some cases as a possible DNA packaging protein, but the source of this annotation was not traced during construction of this model. [Mobile and extrachromosomal element func…	269	3	99																																					Dragolir_6	LincolnB_6	Wanderer_6
None	270	9	97.5556																																						LincolnB_61	Wanderer_61		Ash_70	Ley_70	C7Cdelta_70	Halcyone_70	Heath_70	Scottie_71
None	271	18	75.0556																						Likha_60			Sitara_68		Shelly_67	Xenia_67	Leyra_65	PBL1c_69			Diane_78	Vadim_78	Vegas_78	Hayley_76				Lily_72	Ash_51	Ley_51	C7Cdelta_51	Halcyone_54	Heath_54	Scottie_55
None	272	1	97																																														Scottie_21
Helix-turn-helix domain. This domain is a DNA-binding helix-turn-helix domain... Helix-turn-helix domain. This domain is a DNA-binding helix-turn-helix domain... Helix-turn-helix domain. This domain is a DNA-binding helix-turn-helix domain... Helix-turn-helix domain. This domain is a DNA-binding helix-turn-helix domain... Helix-turn-helix domain. This domain is a DNA-binding helix-turn-helix doma…	273	7	97																																	Diane_45	Vadim_45	Vegas_45	Hayley_43	Dragolir_42	LincolnB_33	Wanderer_33
None	274	29	96	Pagassa_46	Honeybear_46	Toothless_44	Tadhana_41	Fern_41	Willow_41	Lucielle_41	Saudage_41	BN12_49	Kawika_44	Kiel007_42	Redbud_42	Rani_42	Eltigre_45		Arcticfreeze_47	DevRi_47	Bloom_47	Jacopo_47	Lycanus1_47	Lycanus2_47	Likha_42	Unknown_43	Yerffej_47	Sitara_51	Diva_44	Shelly_49	Xenia_49	Leyra_47	PBL1c_45
None	275	28	78.1071	Pagassa_38	Honeybear_38	Toothless_36	Tadhana_36	Fern_36	Willow_36			BN12_41	Kawika_36				Eltigre_37		Arcticfreeze_42	DevRi_42	Bloom_42	Jacopo_42	Lycanus1_42	Lycanus2_42	Likha_37	Unknown_37	Yerffej_42							Harrison_47	Paisley_47	Diane_49	Vadim_49	Vegas_49	Hayley_47	Dragolir_43	LincolnB_35	Wanderer_35	Lily_46
None	276	7	95																Arcticfreeze_37	DevRi_37	Bloom_37	Jacopo_37	Lycanus1_37	Lycanus2_37			Yerffej_37
None	277	6	91.3333																																	Diane_26	Vadim_26	Vegas_26	Hayley_26								Halcyone_24	Heath_24
None	278	8	92																Arcticfreeze_26	DevRi_26	Bloom_26	Jacopo_26	Lycanus1_26	Lycanus2_26																Dragolir_28			Lily_34
stage V sporulation protein T. Members of this protein family are the stage V sporulation protein T (SpoVT), a protein of the sporulation/germination program in Bacillus subtilis and related species. The amino-terminal 50 amino acids are nearly perfectly conserved across all endospore-forming bacteria. SpoVT is a DNA-binding transcriptional regulator related to AbrB (See pfam04014). [Regulatory f…	279	7	91.1429																																	Diane_63	Vadim_63	Vegas_63	Hayley_61	Dragolir_47	LincolnB_47	Wanderer_47
None	280	5	91.4																							Unknown_22								Harrison_22	Paisley_22						LincolnB_22	Wanderer_22
None	281	4	81.25																							Unknown_35								Harrison_45	Paisley_45								Lily_45
Helix-turn-helix domain. This domain is a DNA-binding helix-turn-helix domain.	282	1	93
None	283	4	79.5																							Unknown_28	Yerffej_27							Harrison_28	Paisley_28
Transposase and inactivated derivatives [DNA replication, recombination, and repair]... Transposase. Transposase proteins are necessary for efficient DNA transposition. This family consists of various Escherichia coli insertion elements and other bacterial transposases some of which are members of the IS3 family... Helix-turn-helix domain. This helix-turn-helix domain is often found in transposas…	284	5	93																									Sitara_36	Diva_36	Shelly_36	Xenia_36		PBL1c_32
None	285	6	93																						Likha_58					Shelly_65	Xenia_65	Leyra_63	PBL1c_67										Lily_70
None	286	1	92									BN12_30
None	287	3	91																																									Ash_30	Ley_30	C7Cdelta_30
None	288	6	92											Kiel007_28	Redbud_28	Rani_28	Eltigre_28	HB10c2_28														Leyra_33
None	289	2	92																																						LincolnB_54	Wanderer_54
None	290	1	90																																								Lily_12
None	291	8	90																Arcticfreeze_28	DevRi_28	Bloom_28	Jacopo_28	Lycanus1_28	Lycanus2_28																Dragolir_30			Lily_35
None	292	8	89																																									Ash_43	Ley_43	C7Cdelta_43	Halcyone_46	Heath_46	Scottie_47
None	293	4	90																																	Diane_25	Vadim_25	Vegas_25	Hayley_25
None	294	4	90																																	Diane_81	Vadim_81	Vegas_81	Hayley_79
None	295	23	82.1739	Pagassa_40	Honeybear_40	Toothless_38				Lucielle_37	Saudage_37	BN12_43	Kawika_38	Kiel007_38	Redbud_38	Rani_38	Eltigre_39	HB10c2_37										Sitara_47		Shelly_45	Xenia_45	Leyra_43	PBL1c_41			Diane_52	Vadim_52	Vegas_52	Hayley_50		LincolnB_38	Wanderer_38
None	296	37	79.7297	Pagassa_45	Honeybear_45	Toothless_43	Tadhana_40	Fern_40	Willow_40	Lucielle_40	Saudage_40	BN12_48	Kawika_43	Kiel007_41	Redbud_41	Rani_41	Eltigre_44		Arcticfreeze_46	DevRi_46	Bloom_46	Jacopo_46	Lycanus1_46	Lycanus2_46	Likha_41	Unknown_42	Yerffej_46	Sitara_50	Diva_43	Shelly_48	Xenia_48	Leyra_46	PBL1c_44											Ash_34	Ley_34	C7Cdelta_34	Halcyone_40	Heath_40	Scottie_41
None	297	3	87.6667																								Yerffej_28							Harrison_29	Paisley_29
transcriptional repressor DicA; Reviewed... Helix-turn-helix XRE-family like proteins... Predicted transcriptional regulators [Transcription]... Helix-turn-helix XRE-family like proteins. Prokaryotic DNA binding proteins belonging to the xenobiotic response element family of transcriptional regulators... Helix-turn-helix. This large family of DNA binding helix-turn helix proteins includes Cro and…	298	1	88																						Likha_33
None	299	8	81.875																																									Ash_83	Ley_83	C7Cdelta_82	Halcyone_86	Heath_86	Scottie_87
None	300	2	87																															Harrison_55	Paisley_55
uncharacterized phage protein (possible DNA packaging). This model describes a small (~ 100 amino acids) protein found in phage and in putative prophage regions of a number of bacterial genomes. Members have been annotated in some cases as a possible DNA packaging protein, but the source of this annotation was not traced during construction of this model. [Mobile and extrachromosomal element func…	301	36	87	Pagassa_7	Honeybear_7	Toothless_7	Tadhana_7	Fern_7	Willow_7	Lucielle_7	Saudage_7	BN12_7	Kawika_7	Kiel007_7	Redbud_7	Rani_7	Eltigre_7	HB10c2_7	Arcticfreeze_7	DevRi_7	Bloom_7	Jacopo_7	Lycanus1_7	Lycanus2_7	Likha_7	Unknown_7	Yerffej_7	Sitara_7	Diva_7	Shelly_7	Xenia_7	Leyra_7	PBL1c_7	Harrison_7	Paisley_7	Diane_7	Vadim_7	Vegas_7	Hayley_7
None	302	4	75									BN12_26																								Diane_31	Vadim_31	Vegas_31
Helix-Turn-Helix DNA binding domain of truncated MerR-like proteins. Proteins in this family mostly have a truncated helix-turn-helix (HTH) MerR-like domain. They lack a portion of the C-terminal region, called Wing 2 and the long dimerization helix that is typically present in MerR-like proteins. These truncated domains are found in response regulator receiver (REC) domain proteins (i.e., CheY),…	303	3	86																																									Ash_27	Ley_27	C7Cdelta_27
None	304	4	86																																	Diane_59	Vadim_59	Vegas_59	Hayley_57
None	305	6	80																																	Diane_53	Vadim_53	Vegas_53	Hayley_51		LincolnB_39	Wanderer_39
Protein of unknwon function (DUF3310). This is a family of conserved bacteriophage proteins of unknown function... Protein of unknwon function (DUF3310). This is a family of conserved bacteriophage proteins of unknown function.	306	2	86																																						LincolnB_69	Wanderer_69
Helix-turn-helix XRE-family like proteins... Helix-turn-helix XRE-family like proteins. Prokaryotic DNA binding proteins belonging to the xenobiotic response element family of transcriptional regulators... Cro/C1-type HTH DNA-binding domain. This is a helix-turn-helix domain that probably binds to DNA... phage-associated protein, BcepMu gp16 family. Members of this protein family occur in Burkhol…	307	5	81.4																										Diva_39	Shelly_39	Xenia_39		PBL1c_35										Lily_42
None	308	40	80.175	Pagassa_22	Honeybear_22	Toothless_22	Tadhana_22	Fern_22	Willow_22	Lucielle_22	Saudage_22	BN12_22	Kawika_22	Kiel007_22	Redbud_22	Rani_22	Eltigre_22	HB10c2_22	Arcticfreeze_22	DevRi_22	Bloom_22	Jacopo_22	Lycanus1_22	Lycanus2_22	Likha_22	Unknown_23	Yerffej_22	Sitara_22	Diva_22	Shelly_22	Xenia_22	Leyra_22	PBL1c_22	Harrison_23	Paisley_23	Diane_23	Vadim_23	Vegas_23	Hayley_23	Dragolir_22	LincolnB_23	Wanderer_23	Lily_30
None	309	2	85																															Harrison_51	Paisley_51
None	310	10	85	Pagassa_28	Honeybear_28	Toothless_28	Tadhana_28	Fern_28	Willow_28	Lucielle_28	Saudage_28	BN12_33	Kawika_28
YolD-like protein. Members of this family are functionally uncharacterized. However it has been predicted that thes proteins are functionally equivalent to the UmuD subunit of polymerase V from gram-negative bacteria... YolD-like protein. Members of this family are functionally uncharacterized. However it has been predicted that thes proteins are functionally equivalent to the UmuD subunit of pol…	311	14	84	Pagassa_26	Honeybear_26	Toothless_26	Tadhana_26	Fern_26	Willow_26	Lucielle_26	Saudage_26		Kawika_26															Sitara_33	Diva_33	Shelly_33	Xenia_33		PBL1c_30
Catalytic domain of Rho-associated coiled-coil containing protein kinase (ROCK)- and Nuclear Dbf2-Related (NDR)-like Serine/Threonine Kinases. STKs catalyze the transfer of the gamma-phosphoryl group from ATP to serine/threonine residues on protein substrates. Members of this subfamily include ROCK and ROCK-like proteins such as DMPK, MRCK, and CRIK, as well as NDR and NDR-like proteins such as L…	312	7	84																Arcticfreeze_40	DevRi_40	Bloom_40	Jacopo_40	Lycanus1_40	Lycanus2_40			Yerffej_40
None	313	7	76.2857																																	Diane_61	Vadim_61	Vegas_61	Hayley_59	Dragolir_45	LincolnB_45	Wanderer_45
Helix-turn-helix XRE-family like proteins... Helix-turn-helix XRE-family like proteins. Prokaryotic DNA binding proteins belonging to the xenobiotic response element family of transcriptional regulators... Helix-turn-helix XRE-family like proteins... Helix-turn-helix XRE-family like proteins. Prokaryotic DNA binding proteins belonging to the xenobiotic response element family of transcriptional r…	314	7	75.2857											Kiel007_32	Redbud_32	Rani_32	Eltigre_32	HB10c2_32										Sitara_41				Leyra_37
None	315	1	83																																														Scottie_1
Domain of unknown function (DUF4352). Members of these family are poutative lipoproteins that fall into the Antigen MPT63/MPB63 (immunoprotective extracellular protein) superfamily.	316	1	83
None	317	1	83
None	318	7	79.5714																																	Diane_56	Vadim_56	Vegas_56	Hayley_54	Dragolir_44	LincolnB_44	Wanderer_44
None	319	1	82
None	320	11	77.5455							Lucielle_36	Saudage_36			Kiel007_37	Redbud_37	Rani_37		HB10c2_36										Sitara_46		Shelly_44	Xenia_44	Leyra_42	PBL1c_40
transcriptional repressor DicA; Reviewed... Helix-turn-helix XRE-family like proteins... transcriptional regulator, y4mF family. Members of this family belong to a clade of helix-turn-helix DNA-binding proteins, among the larger family pfam01381 (HTH_3; Helix-turn-helix). Members are similar in sequence to the HipB protein of E. coli. Genes for members of the seed alignment for this protein famil…	321	1	81																							Unknown_32
Helix-turn-helix XRE-family like proteins... Predicted transcriptional regulator [Transcription]... Helix-turn-helix XRE-family like proteins. Prokaryotic DNA binding proteins belonging to the xenobiotic response element family of transcriptional regulators... Helix-turn-helix. This large family of DNA binding helix-turn helix proteins includes Cro and CI. Within the Neisseria gonorrhoeae phage a…	322	3	73.6667																																												Halcyone_26	Heath_26	Scottie_27
None	323	2	81																															Harrison_70	Paisley_70
None	324	5	79.6											Kiel007_23	Redbud_23	Rani_23	Eltigre_23	HB10c2_23
None	325	1	80																							Unknown_29
DNA binding domain, excisionase family. An excisionase, or Xis protein, is a small protein that binds and promotes excisive recombination; it is not enzymatically active. This model represents a number of putative excisionases and related proteins from temperate phage, plasmids, and transposons, as well as DNA binding domains of other proteins, such as a DNA modification methylase. This model ide…	326	20	75.7											Kiel007_34	Redbud_34	Rani_34	Eltigre_34	HB10c2_34	Arcticfreeze_38	DevRi_38	Bloom_38	Jacopo_38	Lycanus1_38	Lycanus2_38			Yerffej_38	Sitara_43				Leyra_39												Ash_28	Ley_28	C7Cdelta_28	Halcyone_34	Heath_34	Scottie_35
None	327	1	79
Protein of unknown function (DUF2762). Members in this family of proteins are annotated as holin-like protein BhlA however this cannot be confirmed... Protein of unknown function (DUF2762). Members in this family of proteins are annotated as holin-like protein BhlA however this cannot be confirmed... Protein of unknown function (DUF2762). Members in this family of proteins are annotated as holin-…	328	40	78.625	Pagassa_20	Honeybear_20	Toothless_20	Tadhana_20	Fern_20	Willow_20	Lucielle_20	Saudage_20	BN12_20	Kawika_20	Kiel007_20	Redbud_20	Rani_20	Eltigre_20	HB10c2_20	Arcticfreeze_20	DevRi_20	Bloom_20	Jacopo_20	Lycanus1_20	Lycanus2_20	Likha_20	Unknown_20	Yerffej_20	Sitara_20	Diva_20	Shelly_20	Xenia_20	Leyra_20	PBL1c_20	Harrison_20	Paisley_20	Diane_20	Vadim_20	Vegas_20	Hayley_20	Dragolir_20	LincolnB_20	Wanderer_20	Lily_28
None	329	1	78																																														Scottie_24
None	330	2	78																															Harrison_39	Paisley_39
None	331	6	73.3333											Kiel007_25	Redbud_25	Rani_25	Eltigre_25	HB10c2_25															PBL1c_27
Helix-turn-helix XRE-family like proteins... Predicted transcriptional regulators [Transcription]... Predicted transcriptional regulators [Transcription]... Predicted transcriptional regulator [Transcription]... Plasmid maintenance system antidote protein [General function prediction only]... anaerobic benzoate catabolism transcriptional regulator; Reviewed... Helix-turn-helix XRE-family like pro…	332	6	76.3333																															Harrison_42	Paisley_42	Diane_40	Vadim_40	Vegas_40	Hayley_38
None	333	3	77.6667										Kawika_57																												LincolnB_56	Wanderer_56
Predicted RNA binding protein (dsRBD-like fold), HicA family [General function prediction only]... YcfA-like protein. The viral, archaeal and bacterial proteins making up this family are similar to the YcfA protein expressed by Escherichia coli. Most of these proteins are hypothetical proteins of unknown function... Predicted RNA binding protein (dsRBD-like fold), HicA family [General function pr…	334	9	68.1111																						Likha_62					Shelly_69	Xenia_69	Leyra_67	PBL1c_71	Harrison_76	Paisley_76								Lily_74
None	335	5	76.2																															Harrison_69	Paisley_69						LincolnB_55	Wanderer_55
None	336	3	77																																					Dragolir_7	LincolnB_7	Wanderer_7
None	337	1	76																						Likha_24
Helix-turn-helix XRE-family like proteins... Predicted transcriptional regulators [Transcription]... Helix-turn-helix XRE-family like proteins. Prokaryotic DNA binding proteins belonging to the xenobiotic response element family of transcriptional regulators... Helix-turn-helix. This large family of DNA binding helix-turn helix proteins includes Cro and CI. Within the Neisseria gonorrhoeae phage …	338	10	75.4	Pagassa_31	Honeybear_31	Toothless_31	Tadhana_31	Fern_31	Willow_31	Lucielle_31	Saudage_31	BN12_36	Kawika_31
None	339	7	76																																									Ash_74	Ley_74	C7Cdelta_74	Halcyone_75	Heath_75	Scottie_76
None	340	4	76																																												Halcyone_85	Heath_85	Scottie_86
None	341	5	73.4																																	Diane_74	Vadim_74	Vegas_74	Hayley_72	Dragolir_59
None	342	10	72.6							Lucielle_35	Saudage_35			Kiel007_36	Redbud_36	Rani_36												Sitara_45		Shelly_43	Xenia_43	Leyra_41	PBL1c_39
None	343	1	75
None	344	1	75																							Unknown_33
None	345	1	75																						Likha_27
Predicted RNA binding protein (dsRBD-like fold), HicA family [General function prediction only]... YcfA-like protein. The viral, archaeal and bacterial proteins making up this family are similar to the YcfA protein expressed by Escherichia coli. Most of these proteins are hypothetical proteins of unknown function... Predicted RNA binding protein (dsRBD-like fold), HicA family [General function pr…	346	4	74																																	Diane_79	Vadim_79	Vegas_79	Hayley_77
None	347	30	70.8	Pagassa_59	Honeybear_59	Toothless_57	Tadhana_54	Fern_58	Willow_58	Lucielle_58	Saudage_58	BN12_62	Kawika_62	Kiel007_55	Redbud_55		Eltigre_60	HB10c2_51	Arcticfreeze_59	DevRi_59	Bloom_59	Jacopo_59	Lycanus1_59	Lycanus2_59	Likha_54	Unknown_58	Yerffej_62	Sitara_64	Diva_57	Shelly_61	Xenia_61	Leyra_59	PBL1c_63										Lily_66
None	348	2	70.5										Kawika_54, Kawika_56
None	349	1	73																																								Lily_3
None	350	6	73	Pagassa_43	Honeybear_43	Toothless_41						BN12_46	Kawika_41				Eltigre_42
Helix-turn-helix XRE-family like proteins... Predicted transcriptional regulators [Transcription]... Helix-turn-helix XRE-family like proteins. Prokaryotic DNA binding proteins belonging to the xenobiotic response element family of transcriptional regulators... Helix-turn-helix. This large family of DNA binding helix-turn helix proteins includes Cro and CI. Within the Neisseria gonorrhoeae phage …	351	1	73
None	352	9	73	Pagassa_25	Honeybear_25	Toothless_25	Tadhana_25	Fern_25	Willow_25	Lucielle_25	Saudage_25		Kawika_25
None	353	2	72																															Harrison_64	Paisley_64
None	354	4	72																																									Ash_85	Ley_85	C7Cdelta_84
None	355	12	69.3333					Fern_51	Willow_51	Lucielle_51	Saudage_51						Eltigre_55									Unknown_53	Yerffej_57						PBL1c_55			Diane_28	Vadim_28	Vegas_28	Hayley_28
None	356	4	71																																	Diane_47	Vadim_47	Vegas_47	Hayley_45
None	357	5	71					Fern_53	Willow_53	Lucielle_53	Saudage_53																						PBL1c_57
Cro/C1-type HTH DNA-binding domain. This is a helix-turn-helix domain that probably binds to DNA... Cro/C1-type HTH DNA-binding domain. This is a helix-turn-helix domain that probably binds to DNA... Cro/C1-type HTH DNA-binding domain. This is a helix-turn-helix domain that probably binds to DNA... Cro/C1-type HTH DNA-binding domain. This is a helix-turn-helix domain that probably binds to DNA...…	358	8	71																Arcticfreeze_31	DevRi_31	Bloom_31	Jacopo_31	Lycanus1_31	Lycanus2_31			Yerffej_31													Dragolir_25
Predicted RNA binding protein (dsRBD-like fold), HicA family [General function prediction only]... YcfA-like protein. The viral, archaeal and bacterial proteins making up this family are similar to the YcfA protein expressed by Escherichia coli. Most of these proteins are hypothetical proteins of unknown function... Predicted RNA binding protein (dsRBD-like fold), HicA family [General function pr…	359	18	71	Pagassa_64	Honeybear_64	Toothless_62	Tadhana_59	Fern_63	Willow_63	Lucielle_63	Saudage_63	BN12_67	Kawika_67	Kiel007_60	Redbud_60	Rani_60	Eltigre_65	HB10c2_56									Yerffej_67	Sitara_70	Diva_62
None	360	10	60.5											Kiel007_26	Redbud_26	Rani_26	Eltigre_26	HB10c2_26										Sitara_30	Diva_30	Shelly_30	Xenia_30	Leyra_30
None	361	3	70																																												Halcyone_1	Heath_1
DNA binding domain, excisionase family. An excisionase, or Xis protein, is a small protein that binds and promotes excisive recombination; it is not enzymatically active. This model represents a number of putative excisionases and related proteins from temperate phage, plasmids, and transposons, as well as DNA binding domains of other proteins, such as a DNA modification methylase. This model ide…	362	10	70	Pagassa_32	Honeybear_32	Toothless_32	Tadhana_32	Fern_32	Willow_32	Lucielle_32	Saudage_32	BN12_37	Kawika_32
None	363	7	70																Arcticfreeze_39	DevRi_39	Bloom_39	Jacopo_39	Lycanus1_39	Lycanus2_39			Yerffej_39
None	364	8	68.625																																									Ash_54	Ley_54	C7Cdelta_54	Halcyone_57	Heath_57	Scottie_58
None	365	1	69																																								Lily_18
None	366	7	40.5714																Arcticfreeze_27	DevRi_27	Bloom_27	Jacopo_27	Lycanus1_27	Lycanus2_27																Dragolir_29
None	367	1	68																														PBL1c_61
None	368	1	68
Uncharacterized homolog of Blt101 [Function unknown]... Proteolipid membrane potential modulator. Pmp3 is an evolutionarily conserved proteolipid in the plasma membrane which, in S. pombe, is transcriptionally regulated by the Spc1 stress MAPK (mitogen-activated protein kinases) pathway. It functions to modulate the membrane potential, particularly to resist high cellular cation concentration. In…	369	2	67									BN12_31																															Lily_39
None	370	4	67																																	Diane_29	Vadim_29	Vegas_29	Hayley_29
None	371	6	62.3333										Kawika_69															Sitara_71								Diane_82	Vadim_82	Vegas_82	Hayley_80
Helix-turn-helix XRE-family like proteins... Predicted transcription regulator containing HTH domain [Transcription]... Helix-turn-helix XRE-family like proteins. Prokaryotic DNA binding proteins belonging to the xenobiotic response element family of transcriptional regulators... Helix-turn-helix. This large family of DNA binding helix-turn helix proteins includes Cro and CI. Within the Neisseria…	372	2	67																																						LincolnB_30	Wanderer_30
None	373	10	58.2																									Sitara_31	Diva_31	Shelly_31	Xenia_31	Leyra_31	PBL1c_28			Diane_34	Vadim_34	Vegas_34	Hayley_32
None	374	3	66																																									Ash_13	Ley_13	C7Cdelta_13
transcriptional repressor DicA; Reviewed... Helix-turn-helix XRE-family like proteins... transcriptional regulator, y4mF family. Members of this family belong to a clade of helix-turn-helix DNA-binding proteins, among the larger family pfam01381 (HTH_3; Helix-turn-helix). Members are similar in sequence to the HipB protein of E. coli. Genes for members of the seed alignment for this protein famil…	375	3	66																																												Halcyone_33	Heath_33	Scottie_34
None	376	21	56.9048				Tadhana_37	Fern_37	Willow_37										Arcticfreeze_43	DevRi_43	Bloom_43	Jacopo_43	Lycanus1_43	Lycanus2_43	Likha_38	Unknown_38	Yerffej_43							Harrison_48	Paisley_48	Diane_50	Vadim_50	Vegas_50	Hayley_48		LincolnB_36	Wanderer_36	Lily_47
None	377	2	66																																						LincolnB_62	Wanderer_62
None	378	3	60										Kawika_53																												LincolnB_64	Wanderer_64
None	379	2	66																																						LincolnB_67	Wanderer_67
None	380	8	65																																									Ash_60	Ley_60	C7Cdelta_60	Halcyone_62	Heath_62	Scottie_63
None	381	2	61																															Harrison_43	Paisley_43
None	382	2	65																																						LincolnB_42	Wanderer_42
None	383	10	64.9	Pagassa_27	Honeybear_27	Toothless_27	Tadhana_27	Fern_27	Willow_27	Lucielle_27	Saudage_27	BN12_32	Kawika_27
None	384	31	65	Pagassa_48	Honeybear_48	Toothless_46	Tadhana_43	Fern_43	Willow_43	Lucielle_43	Saudage_43	BN12_51	Kawika_46	Kiel007_44	Redbud_44	Rani_44	Eltigre_47	HB10c2_40	Arcticfreeze_49	DevRi_49	Bloom_49	Jacopo_49	Lycanus1_49	Lycanus2_49	Likha_44	Unknown_45	Yerffej_49	Sitara_53	Diva_46	Shelly_51	Xenia_51	Leyra_49	PBL1c_47										Lily_52
None	385	36	56.75	Pagassa_6	Honeybear_6	Toothless_6	Tadhana_6	Fern_6	Willow_6	Lucielle_6	Saudage_6	BN12_6	Kawika_6	Kiel007_6	Redbud_6	Rani_6	Eltigre_6	HB10c2_6	Arcticfreeze_6	DevRi_6	Bloom_6	Jacopo_6	Lycanus1_6	Lycanus2_6	Likha_6	Unknown_6	Yerffej_6	Sitara_6	Diva_6	Shelly_6	Xenia_6	Leyra_6	PBL1c_6	Harrison_6	Paisley_6	Diane_6	Vadim_6	Vegas_6	Hayley_6
None	386	8	59.5																																									Ash_86	Ley_86	C7Cdelta_85	Halcyone_88	Heath_88	Scottie_89
None	387	7	63.5714										Kawika_60																							Diane_76	Vadim_76	Vegas_76	Hayley_74		LincolnB_60	Wanderer_60
None	388	20	58.95	Pagassa_23	Honeybear_23	Toothless_23	Tadhana_23	Fern_23	Willow_23	Lucielle_23	Saudage_23		Kawika_23												Likha_23			Sitara_23	Diva_23	Shelly_23	Xenia_23	Leyra_23	PBL1c_23			Diane_24	Vadim_24	Vegas_24	Hayley_24
None	389	11	60.9091					Fern_56	Willow_56	Lucielle_56	Saudage_56						Eltigre_58									Unknown_56	Yerffej_60						PBL1c_60											Ash_69	Ley_69	C7Cdelta_69
None	390	14	58.7143																Arcticfreeze_29	DevRi_29	Bloom_29	Jacopo_29	Lycanus1_29	Lycanus2_29			Yerffej_29							Harrison_30	Paisley_30	Diane_27	Vadim_27	Vegas_27	Hayley_27	Dragolir_31
None	391	4	62																																	Diane_32	Vadim_32	Vegas_32	Hayley_30
None	392	6	61.3333																																	Diane_54	Vadim_54	Vegas_54	Hayley_52		LincolnB_40	Wanderer_40
None	393	8	52.125																																									Ash_50	Ley_50	C7Cdelta_50	Halcyone_53	Heath_53	Scottie_54
None	394	16	59.875										Kawika_55						Arcticfreeze_58	DevRi_58	Bloom_58	Jacopo_58	Lycanus1_58	Lycanus2_58	Likha_53					Shelly_60	Xenia_60	Leyra_58		Harrison_68	Paisley_68						LincolnB_53	Wanderer_53	Lily_64
None	395	8	58.5																																									Ash_64	Ley_64	C7Cdelta_64	Halcyone_66	Heath_66	Scottie_67
None	396	8	58.625																																									Ash_2	Ley_2	C7Cdelta_2	Halcyone_3	Heath_3	Scottie_2
None	397	7	59																Arcticfreeze_34	DevRi_34	Bloom_34	Jacopo_34	Lycanus1_34	Lycanus2_34			Yerffej_34
None	398	1	58																														PBL1c_72
None	399	7	58																																									Ash_33	Ley_33	C7Cdelta_33	Halcyone_39	Heath_39	Scottie_40
Domain of unknown function (DUF3797). This presumed domain is functionally uncharacterized. This domain family is found in bacteria and viruses, and is approximately 50 amino acids in length. There is a conserved CGN sequence motif... Domain of unknown function (DUF3797). This presumed domain is functionally uncharacterized. This domain family is found in bacteria and viruses, and is approximatel…	400	4	56																																	Diane_70	Vadim_70	Vegas_70	Hayley_68
None	401	2	56																																						LincolnB_25	Wanderer_25
None	402	4	55																																	Diane_57	Vadim_57	Vegas_57	Hayley_55
None	403	15	44.6																Arcticfreeze_32	DevRi_32	Bloom_32	Jacopo_32	Lycanus1_32	Lycanus2_32			Yerffej_32							Harrison_32	Paisley_32	Diane_33	Vadim_33	Vegas_33	Hayley_31	Dragolir_34			Lily_38
None	404	20	45.25	Pagassa_33	Honeybear_33	Toothless_33	Tadhana_33	Fern_33	Willow_33	Lucielle_33	Saudage_33	BN12_38	Kawika_33																Diva_41	Shelly_41	Xenia_41		PBL1c_37			Diane_41	Vadim_41	Vegas_41	Hayley_39		LincolnB_31	Wanderer_31
None	405	8	52.375					Fern_57	Willow_57	Lucielle_57	Saudage_57		Kawika_61				Eltigre_59									Unknown_57	Yerffej_61
None	406	1	54													Rani_55
None	407	1	53																																					Dragolir_35
None	408	3	52.3333																																						LincolnB_59	Wanderer_59
None	409	40	52.975	Pagassa_19	Honeybear_19	Toothless_19	Tadhana_19	Fern_19	Willow_19	Lucielle_19	Saudage_19	BN12_19	Kawika_19	Kiel007_19	Redbud_19	Rani_19	Eltigre_19	HB10c2_19	Arcticfreeze_19	DevRi_19	Bloom_19	Jacopo_19	Lycanus1_19	Lycanus2_19	Likha_19	Unknown_19	Yerffej_19	Sitara_19	Diva_19	Shelly_19	Xenia_19	Leyra_19	PBL1c_19	Harrison_19	Paisley_19	Diane_19	Vadim_19	Vegas_19	Hayley_19	Dragolir_19	LincolnB_19	Wanderer_19	Lily_27
None	410	1	52																									Sitara_73
None	411	3	51																																												Halcyone_2	Heath_2
None	412	3	51																																												Halcyone_4	Heath_4
None	413	1	50
None	414	4	50																																	Diane_58	Vadim_58	Vegas_58	Hayley_56
None	415	1	49																																								Lily_8
None	416	8	49					Fern_50	Willow_50	Lucielle_50	Saudage_50						Eltigre_54									Unknown_52	Yerffej_56						PBL1c_54
None	417	1	48																						Likha_30
None	418	2	47																															Harrison_71	Paisley_71
None	419	5	46																									Sitara_27	Diva_27	Shelly_27	Xenia_27	Leyra_27
None	420	1	46																						Likha_34
None	421	2	46																															Harrison_54	Paisley_54
putative transposase OrfB; Reviewed... Integrase core domain... Integrase core domain... putative transposase OrfB; Reviewed... Integrase core domain... Integrase core domain... putative transposase OrfB; Reviewed... Integrase core domain... Integrase core domain... putative transposase OrfB; Reviewed... Integrase core domain... Integrase core domain.	422	4	46																									Sitara_34	Diva_34	Shelly_34	Xenia_34
None	423	3	45																																									Ash_23	Ley_23	C7Cdelta_23
None	424	1	44																						Likha_29
None	425	1	43																																					Dragolir_26
None	426	2	42																								Yerffej_30													Dragolir_32
None	427	6	42																																	Diane_48	Vadim_48	Vegas_48	Hayley_46		LincolnB_34	Wanderer_34
None	428	3	39.3333																																					Dragolir_23	LincolnB_24	Wanderer_24
None	429	2	42																															Harrison_36	Paisley_36
None	430	1	42																									Sitara_40
None	431	1	40																																								Lily_16
None	432	1	40																																								Lily_36
None	433	4	40																										Diva_40	Shelly_40	Xenia_40		PBL1c_36
None	434	6	35.3333	Pagassa_39	Honeybear_39	Toothless_37						BN12_42	Kawika_37				Eltigre_38
None	435	8	39																																									Ash_52	Ley_52	C7Cdelta_52	Halcyone_55	Heath_55	Scottie_56
None	436	1	37																																														Scottie_25
None	437	4	37																																									Ash_1	Ley_1	C7Cdelta_1
None	438	2	36																															Harrison_63	Paisley_63
None	439	6	36																									Sitara_24	Diva_24	Shelly_24	Xenia_24	Leyra_24	PBL1c_24
None	440	2	35																															Harrison_38	Paisley_38
None	441	1	34									BN12_23
None	442	2	31																															Harrison_72	Paisley_72
None	443	4	31																																												Halcyone_84	Heath_84	Scottie_85
None	444	1	30																								Yerffej_24
None	445	4	29																																	Diane_36	Vadim_36	Vegas_36	Hayley_34
[truncated: 3 more columns]
