# Supplementary material for: Genomic Analysis of 48 Paenibacillus larvae Bacteriophages
Source: Viruses. 2018 Jul 19;10(7):377. doi: 10.3390/v10070377 (PMC6070908; doi:10.3390/v10070377)
Supplement: Supplementary file 1 [file viruses-10-00377-s001.zip › viruses-328735-supplementary/Table S2. Profiles All 48 v2.csv]

Arcticfreeze								Ash								Bloom								BN12								C7Cdelta								DevRi								Diane
1	F	50	364	315	terminase small subunit			1	F	436	549	114	hypothetical protein			1	F	50	364	315	terminase small subunit			1	F	50	364	315	terminase small subunit			1	F	436	549	114	hypothetical protein			1	F	50	364	315	terminase small subunit			1	F
2	F	345	2069	1725	terminase large subunit			2	F	771	950	180	hypothetical protein			2	F	345	2069	1725	terminase large subunit			2	F	345	2069	1725	temrinase large subunit			2	F	771	950	180	hypothetical protein			2	F	345	2069	1725	terminase large subunit			2	F
3	F	2066	3319	1254	portal protein			3	F	1349	3115	1767	terminase large subunit			3	F	2066	3319	1254	portal protein			3	F	2066	3319	1254	portal protein			3	F	1348	3114	1767	terminase large subunit			3	F	2066	3319	1254	portal protein			3	F
4	F	3303	4025	723	Clp protease ClpP			4	F	3256	4635	1380	portal protein			4	F	3303	4025	723	Clp protease ClpP			4	F	3303	4025	723	Clp protease ClpP			4	F	3255	4634	1380	portal protein			4	F	3303	4025	723	Clp protease ClpP			4	F
5	F	4022	5155	1134	major capsid protein			5	F	4632	5492	861	minor capsid protein			5	F	4022	5155	1134	major capsid protein			5	F	4022	5152	1131	major capsid protein			5	F	4631	5491	861	minor capsid protein			5	F	4022	5155	1134	major capsid protein			5	F
6	F	5130	5297	168	hypothetical protein			6	F	5584	6219	636	hypothetical protein			6	F	5130	5297	168	hypothetical protein			6	F	5130	5303	174	hypothetical protein			6	F	5583	6218	636	hypothetical protein			6	F	5130	5297	168	hypothetical protein			6	F
7	F	5290	5553	264	head-tail connector complex protein			7	F	6276	7211	936	major capsid protein			7	F	5290	5553	264	head-tail connector complex protein			7	F	5296	5559	264	head-tail connector complex protein			7	F	6275	7210	936	major capsid protein			7	F	5290	5553	264	head-tail connector complex protein			7	F
8	F	5550	5867	318	head-tail connector complex protein			8	F	7226	7609	384	hypothetical protein			8	F	5550	5867	318	head-tail connector complex protein			8	F	5556	5873	318	head-tail connector complex protein			8	F	7225	7608	384	hypothetical protein			8	F	5550	5867	318	head-tail connector complex protein			8	F
9	F	5867	6295	429	hypothetical protein			9	F	7610	7942	333	hypothetical protein			9	F	5867	6295	429	hypothetical protein			9	F	5873	6301	429	hypothetical protein			9	F	7609	7941	333	hypothetical protein			9	F	5867	6295	429	hypothetical protein			9	F
10	F	6279	6674	396	putative tail protein			10	F	7939	8364	426	hypothetical protein			10	F	6279	6674	396	putative tail protein			10	F	6285	6680	396	putative tail protein			10	F	7938	8363	426	hypothetical protein			10	F	6279	6674	396	putative tail protein			10	F
11	F	6676	7113	438	major tail protein			11	F	8361	8735	375	hypothetical protein			11	F	6676	7113	438	major tail protein			11	F	6682	7119	438	major tail protein			11	F	8360	8734	375	hypothetical protein			11	F	6676	7113	438	major tail protein			11	F
12	F	7110	7448	339	tail assembly protein			12	F	8748	9296	549	hypothetical protein			12	F	7110	7448	339	tail assembly protein			12	F	7116	7454	339	tail assembly protein			12	F	8747	9295	549	hypothetical protein			12	F	7110	7448	339	tail assembly protein			12	F
13	F	7110	7729	621	tail assembly protein			13	F	9361	9561	201	hypothetical protein			13	F	7110	7729	621	tail assembly protein			13	F	7116	7735	621	tail assembly protein			13	F	9360	9560	201	hypothetical protein			13	F	7110	7729	621	tail assembly protein			13	F
14	F	7787	10423	2637	tail tape measure protein			14	F	9657	10034	378	tail assembly protein			14	F	7787	10423	2637	tail tape measure protein			14	F	7795	10431	2637	tail tape measure protein			14	F	9656	10033	378	tail assembly protein			14	F	7787	10423	2637	tail tape measure protein			14	F
15	F	10420	11271	852	tail protein			15	F	9657	10384	729	tail assembly protein			15	F	10420	11271	852	tail protein			15	F	10428	11279	852	tail protein			15	F	9656	10383	729	tail assembly protein			15	F	10420	11271	852	tail protein			15	F
16	F	11274	12392	1119	tail protein			16	F	10412	13387	2976	tail tape measure protein			16	F	11274	12392	1119	tail protein			16	F	11282	12400	1119	tail protein			16	F	10411	13326	2916	tail tape measure protein			16	F	11274	12392	1119	tail protein			16	F
17	F	12389	13471	1083	tail protein			17	F	13389	14846	1458	tail protein			17	F	12389	13471	1083	tail protein			17	F	12397	13479	1083	tail protein			17	F	13328	14785	1458	tail protein			17	F	12389	13471	1083	tail protein			17	F
18	F	13481	13819	339	hypothetical protein			18	F	14849	17170	2322	endopeptidase tail protein			18	F	13481	13819	339	hypothetical protein			18	F	13489	13827	339	hypothetical protein			18	F	14788	17109	2322	endopeptidase tail protein			18	F	13481	13819	339	hypothetical protein			18	F
19	F	13816	13977	162	hypothetical protein			19	F	17167	17604	438	hypothetical protein			19	F	13816	13977	162	hypothetical protein			19	F	13824	13985	162	hypothetical protein			19	F	17106	17543	438	hypothetical protein			19	F	13816	13977	162	hypothetical protein			19	F
20	F	13958	14197	240	putative holin bhlA			20	F	17592	18008	417	holin			20	F	13958	14197	240	putative holin bhlA			20	F	13966	14205	240	putative holin bhlA			20	F	17531	17947	417	holin			20	F	13958	14197	240	putative holin bhlA			20	F
21	F	14194	14868	675	N-acetylmuramoyl-L-alanine amidase			21	F	18001	18858	858	N-acetylmuramoyl-L-alanine amidase			21	F	14194	14868	675	N-acetylmuramoyl-L-alanine amidase			21	F	14202	14876	675	N-acetylmuramoyl-L-alanine amidase			21	F	17940	18809	870	N-acetylmuramoyl-L-alanine amidase			21	F	14194	14868	675	N-acetylmuramoyl-L-alanine amidase			21	F
22	F	14878	15120	243	putative holin			22	F	19010	19528	519	hypothetical protein			22	F	14878	15120	243	putative holin			22	F	14886	15125	240	putative holin			22	F	18961	19479	519	hypothetical protein			22	F	14878	15120	243	putative holin			22	F
23	F	15314	15988	675	putative GTP pyrophosphokinase			23	R	19631	19768	138	hypothetical protein			23	F	15314	15988	675	putative GTP pyrophosphokinase			23	F	15176	15280	105	hypothetical protein			23	R	19582	19719	138	hypothetical protein			23	F	15314	15988	675	putative GTP pyrophosphokinase			23	F
24	F	16003	16752	750	hypothetical protein			24	R	19882	20358	477	hypothetical protein			24	F	16003	16752	750	hypothetical protein			24	R	15272	15634	363	hypothetical protein			24	R	19833	20309	477	hypothetical protein			24	F	16003	16752	750	hypothetical protein			24	F
25	F	16992	17543	552	hypothetical protein			25	R	20945	22168	1224	integrase			25	F	16992	17543	552	hypothetical protein			25	R	15649	16308	660	putative closticin			25	R	20896	22119	1224	integrase			25	F	16992	17543	552	hypothetical protein			25	R
26	F	17531	17815	285	hypothetical protein			26	R	22301	22918	618	transcriptional repressor LexA			26	F	17531	17815	285	hypothetical protein			26	R	16452	16670	219	putative ankyrin-repeat containing protein			26	R	22252	22869	618	trancriptional repressor LexA			26	F	17531	17815	285	hypothetical protein			26	R
27	R	18013	18123	111	hypothetical protein			27	F	23077	23337	261	XRE family transcriptional regulator			27	R	18013	18123	111	hypothetical protein			27	F	16626	17849	1224	transposase			27	F	23028	23288	261	XRE family transcriptional regulator			27	R	18013	18123	111	hypothetical protein			27	R
28	R	18127	18399	273	hypothetical protein			28	F	23496	23723	228	DNA-binding domain, excisionase family			28	R	18127	18399	273	hypothetical protein			28	R	17842	18273	432	putative site-specific recombinase TnpX			28	F	23447	23674	228	DNA-binding domain, excisionase family			28	R	18127	18399	273	hypothetical protein			28	R
29	R	18411	18587	177	hypothetical protein			29	F	23743	24039	297	putative antirepressor			29	R	18411	18587	177	hypothetical protein			29	R	18277	18675	399	hypothetical protein			29	F	23694	23990	297	putative antirepressor			29	R	18411	18587	177	hypothetical protein			29	R
30	F	18697	18993	297	hypothetical protein			30	F	24036	24314	279	hypothetical protein			30	F	18697	18993	297	hypothetical protein			30	R	18678	18956	279	hypothetical protein			30	F	23987	24265	279	hypothetical protein			30	F	18697	18993	297	hypothetical protein			30	R
31	F	19037	19252	216	helix-turn-helix domain XRE family transcriptional regulator			31	F	24334	24888	555	hypothetical protein			31	F	19037	19252	216	helix-turn-helix domain XRE family transcriptional regulator			31	R	19113	19316	204	membrane protein YqaE/Pmp3			31	F	24285	24839	555	hypothetical protein			31	F	19037	19252	216	helix-turn-helix domain XRE family transcriptional regulator			31	F
32	F	19342	19503	162	putative holin-like toxin			32	F	24911	25705	795	KilAC domain antirepressor BRO			32	F	19342	19503	162	putative holin-like toxin			32	F	19513	19707	195	putative DNA binding transcriptional regulator YafY			32	F	24862	25656	795	KilAC domain antirepressor BRO			32	F	19342	19503	162	putative holin-like toxin			32	F
33	R	19722	20108	387	putative membrane lipoprotein SmpA/OmlA			33	F	25702	25878	177	hypothetical protein			33	R	19722	20108	387	putative membrane lipoprotein SmpA/OmlA			33	F	19697	19954	258	transcriptional regulator MarR			33	F	25653	25829	177	hypothetical protein			33	R	19722	20108	387	putative membrane lipoprotein SmpA/OmlA			33	F
34	F	20190	20369	180	hypothetical protein			34	F	25875	26048	174	hypothetical protein			34	F	20190	20369	180	hypothetical protein			34	R	20304	21449	1146	integrase			34	F	25826	25999	174	hypothetical protein			34	F	20190	20369	180	hypothetical protein			34	R
35	R	20467	21561	1095	site-specific integrase			35	F	26045	26347	303	hypothetical protein			35	R	20467	21561	1095	site-specific integrase			35	R	21512	22183	672	helix-turn-helix domain XRE family transcriptional regulator			35	F	25996	26298	303	hypothetical protein			35	R	20467	21561	1095	site-specific integrase			35	R
36	R	21568	22497	930	SOS-response transcriptional repressor LexA			36	F	26374	26700	327	hypothetical protein			36	R	21568	22497	930	SOS-response transcriptional repressor LexA			36	F	22325	22555	231	helix-turn-helix domain Cro/C1 family transcriptional regulator			36	F	26325	26651	327	hypothetical protein			36	R	21568	22497	930	SOS-response transcriptional repressor LexA			36	F
37	F	22677	22964	288	hypothetical protein			37	F	26722	27048	327	helix-turn-helix domain transcriptional regulator			37	F	22676	22963	288	hypothetical protein			37	F	22556	22768	213	helix-turn-helix domain transcriptional regulator/excisionase			37	F	26673	26999	327	helix-turn-helix domain transcriptional regulator			37	F	22677	22964	288	hypothetical protein			37	R
38	F	22989	23210	222	helix-turn-helix domain transcriptional regulator MerR			38	F	27184	27675	492	hypothetical protein			38	F	22988	23209	222	helix-turn-helix domain transcriptional regulator MerR			38	F	22836	22982	147	hypothetical protein			38	F	27135	27626	492	hypothetical protein			38	F	22989	23210	222	helix-turn-helix domain transcriptional regulator MerR			38	R
39	F	23226	23438	213	hypothetical protein			39	F	27733	28104	372	hypothetical protein			39	F	23225	23437	213	hypothetical protein			39	F	23008	23745	738	antirepressor Rha			39	F	27684	28055	372	hypothetical protein			39	F	23226	23438	213	hypothetical protein			39	R
40	F	23425	23679	255	hypothetical protein			40	F	28088	28456	369	hypothetical protein			40	F	23424	23678	255	hypothetical protein			40	F	23775	24155	381	hypothetical protein			40	F	28039	28407	369	hypothetical protein			40	F	23425	23679	255	hypothetical protein			40	F
41	F	23793	24170	378	hypothetical protein			41	F	28472	29323	852	DNA methyltransferase-like protein			41	F	23792	24169	378	hypothetical protein			41	F	24152	24385	234	hypothetical protein			41	F	28423	29274	852	DNA methyltransferase-like protein			41	F	23793	24170	378	hypothetical protein			41	F
42	F	24167	24397	231	hypothetical protein			42	F	29400	29924	525	hypothetical protein			42	F	24166	24396	231	hypothetical protein			42	F	24369	24476	108	hypothetical protein			42	F	29351	29875	525	hypothetical protein			42	F	24167	24397	231	hypothetical protein			42	F
43	F	24381	24554	174	hypothetical protein			43	F	29935	30207	273	hypothetical protein			43	F	24380	24553	174	hypothetical protein			43	F	24557	24796	240	hypothetical protein			43	F	29886	30158	273	hypothetical protein			43	F	24381	24554	174	hypothetical protein			43	F
44	F	24559	25314	756	KilAC domain antirepressor YoqD			44	F	30209	30979	771	DNA replication protein DnaC/Primosomal protein DnaI			44	F	24558	25313	756	KilAC domain antirepressor YoqD			44	R	24788	25168	381	putative transcriptional regulator			44	F	30160	30930	771	DNA replication protein DnaC/Primosomal protein DnaI			44	F	24559	25314	756	KilAC domain antirepressor YoqD			44	F
45	F	25311	25790	480	hypothetical protein			45	F	30976	32352	1377	replicative DNA helicase			45	F	25310	25789	480	hypothetical protein			45	F	25254	26036	783	antirepressor			45	F	30927	32303	1377	replicative DNA helicase			45	F	25311	25790	480	hypothetical protein			45	F
46	F	25765	26028	264	hypothetical protein			46	F	32365	33315	951	DNA primase			46	F	25764	26027	264	hypothetical protein			46	F	26040	26261	222	hypothetical protein			46	F	32316	33266	951	DNA primase			46	F	25765	26028	264	hypothetical protein			46	F
47	F	26033	26323	291	hypothetical protein			47	F	33368	33931	564	hypothetical protein			47	F	26032	26322	291	hypothetical protein			47	F	26248	26799	552	hypothetical protein			47	F	33319	33882	564	hypothetical protein			47	F	26033	26323	291	hypothetical protein			47	F
48	F	26307	27827	1521	DNA repair protein RecN			48	F	33994	34521	528	hypothetical protein			48	F	26306	27826	1521	DNA repair protein RecN			48	F	26774	27037	264	hypothetical protein			48	F	33945	34472	528	hypothetical protein			48	F	26307	27827	1521	DNA repair protein RecN			48	F
49	F	27824	28021	198	hypothetical protein			49	F	34608	35345	738	single-stranded DNA-binding protein			49	F	27823	28020	198	hypothetical protein			49	F	27042	27332	291	hypothetical protein			49	F	34559	35296	738	single-stranded DNA-binding protein			49	F	27824	28021	198	hypothetical protein			49	F
50	F	28024	28926	903	DNA recombinational protein RecT			50	F	35359	35514	156	hypothetical protein			50	F	28023	28925	903	DNA recombinational protein RecT			50	F	27316	28845	1530	DNA repair protein RecN			50	F	35310	35465	156	hypothetical protein			50	F	28024	28926	903	DNA recombinational protein RecT			50	F
51	F	28939	29697	759	MBL fold metallo-hydrolase			51	F	35527	35742	216	putative phosphomannomutase			51	F	28938	29696	759	MBL fold metallo-hydrolase			51	F	28842	29039	198	hypothetical protein			51	F	35478	35693	216	putative phosphomannomutase			51	F	28939	29697	759	MBL fold metallo-hydrolase			51	F
52	F	29694	30008	315	hypothetical protein			52	F	35739	35858	120	hypothetical protein			52	F	29693	30007	315	hypothetical protein			52	F	29042	29956	915	DNA recombinational protein RecT			52	F	35690	35809	120	hypothetical protein			52	F	29694	30008	315	hypothetical protein			52	F
53	F	30023	30859	837	primosome component-like protein			53	F	35887	36300	414	hypothetical protein			53	F	30022	30858	837	primosome component-like protein			53	F	29969	30727	759	MBL fold metallo-hydrolase			53	F	35838	36251	414	hypothetical protein			53	F	30023	30859	837	primosome component-like protein			53	F
54	F	30819	32147	1329	replicative DNA helicase			54	F	36288	36497	210	hypothetical protein			54	F	30818	32146	1329	replicative DNA helicase			54	F	30724	31038	315	hypothetical protein			54	F	36239	36448	210	hypothetical protein			54	F	30819	32147	1329	replicative DNA helicase			54	F
55	F	32144	32455	312	hypothetical protein			55	F	36508	36876	369	hypothetical protein			55	F	32143	32454	312	hypothetical protein			55	F	31053	31883	831	primosome component-like protein			55	F	36459	36827	369	hypothetical protein			55	F	32144	32455	312	hypothetical protein			55	F
56	F	32448	33503	1056	DNA cytosine methyltransferase			56	F	36869	37675	807	hypothetical protein			56	F	32447	33502	1056	DNA cytosine methyltransferase			56	F	31843	33171	1329	replicative DNA helicase			56	F	36820	37626	807	hypothetical protein			56	F	32448	33503	1056	DNA cytosine methyltransferase			56	F
57	F	32650	33354	705	DNA cytosine methyltransferase			57	F	37817	39472	1656	DNA polymerase I, exonuclease domain			57	F	32649	33353	705	DNA cytosine methyltransferase			57	F	33168	33479	312	hypothetical protein			57	F	37768	39423	1656	DNA polymerase I, exonuclease domain			57	F	32650	33354	705	DNA cytosine methyltransferase			57	F
58	F	33517	33699	183	hypothetical protein			58	F	39474	39806	333	hypothetical protein			58	F	33516	33698	183	hypothetical protein			58	F	33472	34542	1071	DNA-cytosine methyltransferase			58	F	39425	39757	333	hypothetical protein			58	F	33517	33699	183	hypothetical protein			58	F
59	F	33811	34026	216	hypothetical protein			59	F	39796	40962	1167	DNA polymerase			59	F	33810	34025	216	hypothetical protein			59	F	33674	34378	705	DNA-cytosine methyltransferase			59	F	39747	40913	1167	DNA polymerase			59	F	33811	34026	216	hypothetical protein			59	F
60	F	33990	34580	591	resolvase RuvC			60	F	40963	41160	198	hypothetical protein			60	F	33989	34579	591	resolvase RuvC			60	F	34539	34844	306	NTP pyrophosphohydralase			60	F	40914	41111	198	hypothetical protein			60	F	33990	34580	591	resolvase RuvC			60	F
61	F	34739	35197	459	hypothetical protein			61	F	41157	41771	615	DNA polymerase III polC, exonuclease domain			61	F	34738	35196	459	hypothetical protein			61	F	34882	35334	453	YopX family protein			61	F	41108	41722	615	DNA polymerase III polC, exonuclease domain			61	F	34739	35197	459	hypothetical protein			61	F
62	F	35248	35688	441	transcriptional regulator ArpU			62	F	41915	42775	861	hypothetical protein			62	F	35249	35689	441	transcriptional regulator ArpU			62	F	35327	35542	216	hypothetical protein			62	F	41866	42726	861	hypothetical protein			62	F	35250	35690	441	transcriptional regulator ArpU			62	F
63	R	35826	36413	588	bacterial toxin 44			63	F	42975	43283	309	crossover junction endodeoxyribonuclease			63	R	35827	36414	588	bacterial toxin 44			63	F	35506	36096	591	resolvase RuvC			63	F	42926	43234	309	crossover junction endodeoxyribonuclease			63	R	35828	36415	588	bacterial toxin 44			63	F
64	F	36593	36892	300	hypothetical protein			64	F	43280	43453	174	hypothetical protein			64	F	36594	36893	300	hypothetical protein			64	F	36255	36713	459	hypothetical protein			64	F	43231	43404	174	hypothetical protein			64	F	36595	36894	300	hypothetical protein			64	F
65	F	37863	38129	267	hypothetical protein			65	F	43521	45737	2217	ribonucleotide-diphosphate reductase subunit alpha			65	F	37864	38130	267	putative transglycosylase			65	F	36764	37204	441	transcriptional regulator ArpU			65	F	43472	45688	2217	ribonucleotide diphosphate reductase alpha subunit			65	F	37865	38131	267	hypothetical protein			65	F
66	F	38126	38464	339	HNH endonuclease			66	F	45751	46782	1032	ribonucleotide-diphospate reductase subunit beta			66	F	38127	38465	339	HNH endonuclease			66	R	37344	37766	423	antitoxin HicB			66	F	45702	46733	1032	ribonucleotide diphosphate reductase beta subunit			66	F	38128	38466	339	HNH endonuclease			66	F
								67	F	46794	47318	525	deoxyuridine 5'-triphosphate nucleotidohydrolase											67	R	37828	38043	216	toxin HicA			67	F	46745	47269	525	deoxyuridine 5'-triphosphate nucleotidohydrolase											67	F
								68	F	47315	47638	324	hypothetical protein											68	F	38830	39096	267	putative transglycosylase			68	F	47266	47589	324	hypothetical protein											68	F
								69	F	47631	47804	174	hypothetical protein											69	F	39093	39431	339	HNH endonuclease			69	F	47582	47755	174	hypothetical protein											69	F
								70	F	47797	48093	297	hypothetical protein																			70	F	47748	48044	297	hypothetical protein											70	F
								71	F	48090	48428	339	hypothetical protein																			71	F	48041	48379	339	hypothetical protein											71	F
								72	F	48429	48755	327	hypothetical protein																			72	F	48380	48706	327	hypothetical protein											72	F
								73	F	48769	49155	387	hypothetical protein																			73	F	48720	49106	387	hypothetical protein											73	F
								74	F	49152	49382	231	hypothetical protein																			74	F	49103	49333	231	hypothetical protein											74	F
								75	F	49384	49701	318	antitoxin MazE																			75	F	49335	49652	318	antitoxin MazE											75	F
								76	F	49695	50165	471	hypothetical protein																			76	F	49646	50110	465	hypothetical protein											76	F
								77	F	50162	50530	369	hypothetical protein																			77	F	50114	50914	801	hypothetical protein											77	F
								78	F	50574	51608	1035	hypothetical protein																			78	F	50898	51458	561	deoxynucleoside monophosphate kinase											78	F
								79	F	51592	52152	561	deoxynucleoside monophosphate kinase																			79	R	51415	51798	384	hypothetical protein											79	F
								80	R	52109	52492	384	hypothetical protein																			80	F	51877	52284	408	RNA polymerase subunit sigma											80	F
								81	F	52571	52978	408	RNA polymerase subunit sigma																			81	F	52274	52729	456	hypothetical protein											81	F
								82	F	52968	53423	456	hypothetical protein																			82	F	53078	53323	246	hypothetical protein											82	F
								83	F	53772	54017	246	hypothetical protein																			83	F	53316	54146	831	hypothetical protein											83	F
								84	F	54010	54840	831	hypothetical protein																			84	F	54489	54707	219	hypothetical protein											84	F
								85	F	55183	55401	219	hypothetical protein																			85	F	54697	54864	168	hypothetical protein
								86	F	55391	55558	168	hypothetical protein																			86	F	54866	55285	420	hypothetical protein
								87	F	55560	55979	420	hypothetical protein																			87	F	55275	55664	390	helix-turn-helix domain protein
								88	F	55969	56358	390	helix-turn-helix domain protein
[truncated: 250 more columns]
